# Supplementary material for: p53 and HuR combinatorially control the biphasic dynamics of microRNA-125b in response to genotoxic stress
Source: Commun Biol. 2023 Jan 27;6:110. doi: 10.1038/s42003-023-04507-9 (PMC9883498; doi:10.1038/s42003-023-04507-9)
Supplement: Supplementary file 3 — Supplementary Data 1 [file 42003_2023_4507_MOESM3_ESM.xlsx]

## Sheet: Sheet1
Supplementary Table 1. Prediction of transcription factor binding sites in the putative promoter region of miR-125b coding sequence using Tfbind. Predicted p53 binding sites, with a score > 80 and present on both strands are highlighted.
M00183	V$MYB_Q6	0.827801	1	(-)	NNNAACKGNC	GTGAGTTCAG
M00039	V$CREB_01	0.774627	2	(-)	TGACGTMA	TGAGTTCA
M00023	V$HOX13_01	0.741511	4	(+)	TGCNNNNWYCCYCATTAKTNNNNNMNNYCN	AGTTCAGAACGCTATTCGTCTTTACACTTC
M00253	V$CAP_01	0.894529	7	(+)	NCANNNNN	TCAGAACG
M00235	V$AHRARNT_01	0.812973	8	(-)	KNNKNNTYGCGTGCMS	CAGAACGCTATTCGTC
M00115	V$TAXCREB_02	0.648027	11	(-)	RTGACGCATAYCCCC	AACGCTATTCGTCTT
M00007	V$ELK1_01	0.755177	12	(-)	NNNACMGGAAGTNCNN	ACGCTATTCGTCTTTA
M00255	V$GC_01	0.800588	12	(-)	NRGGGGCGGGGCNK	ACGCTATTCGTCTT
M00185	V$NFY_Q6	0.779291	14	(-)	TRRCCAATSRN	GCTATTCGTCT
M00134	V$HNF4_01	0.798548	16	(-)	NNNRGGNCAAAGKTCANNN	TATTCGTCTTTACACTTCT
M00137	V$OCT1_03	0.873173	19	(-)	NNNRTAATNANNN	TCGTCTTTACACT
M00162	V$OCT1_06	0.821484	20	(+)	CWNAWTKWSATRYN	CGTCTTTACACTTC
M00195	V$OCT1_Q6	0.821507	20	(-)	NNNNATGCAAATNAN	CGTCTTTACACTTCT
M00253	V$CAP_01	0.891572	27	(+)	NCANNNNN	ACACTTCT
M00023	V$HOX13_01	0.733501	39	(+)	TGCNNNNWYCCYCATTAKTNNNNNMNNYCN	CCTCCGAATCCTACTTCTTGGTCTTCTCCT
M00075	V$GATA1_01	0.83613	42	(-)	SNNGATNNNN	CCGAATCCTA
M00076	V$GATA2_01	0.875056	42	(-)	NNNGATRNNN	CCGAATCCTA
M00077	V$GATA3_01	0.824546	42	(-)	NNGATARNG	CCGAATCCT
M00255	V$GC_01	0.792504	43	(-)	NRGGGGCGGGGCNK	CGAATCCTACTTCT
M00007	V$ELK1_01	0.755177	47	(-)	NNNACMGGAAGTNCNN	TCCTACTTCTTGGTCT
M00134	V$HNF4_01	0.775862	47	(-)	NNNRGGNCAAAGKTCANNN	TCCTACTTCTTGGTCTTCT
M00032	V$CETS1P54_01	0.826181	50	(-)	NCMGGAWGYN	TACTTCTTGG
M00185	V$NFY_Q6	0.79111	52	(-)	TRRCCAATSRN	CTTCTTGGTCT
M00254	V$CAAT_01	0.7817	53	(-)	NNNRRCCAATSA	TTCTTGGTCTTC
M00057	V$COMP1_01	0.793772	54	(-)	NNTNWKGATTGRCNRSRANMRRNN	TCTTGGTCTTCTCCTTTGAAAACC
M00072	V$CP2_01	0.842196	55	(-)	GCNMNAMCMAG	CTTGGTCTTCT
M00211	V$PADS_C	0.846018	55	(+)	NGTGGTCTC	CTTGGTCTT
M00079	V$EVI1_02	0.808193	57	(-)	AGAYAAGATAA	TGGTCTTCTCC
M00203	V$GATA_C	0.831314	57	(-)	NGATAAGNMNN	TGGTCTTCTCC
M00261	V$OLF1_01	0.800966	59	(+)	NNCNANTCCCYNGRGARNNKGN	GTCTTCTCCTTTGAAAACCCGA
M00238	V$BARBIE_01	0.82751	60	(-)	ATNNAAAGCNGRNGG	TCTTCTCCTTTGAAA
M00073	V$DELTAEF1_01	0.815789	61	(+)	NNNCACCTNAN	CTTCTCCTTTG
M00210	V$OCT_C	0.777666	64	(+)	CTNATTTGCATAY	CTCCTTTGAAAAC
M00109	V$CEBPB_01	0.828876	65	(-)	RNRTKNNGMAAKNN	TCCTTTGAAAACCC
M00133	V$TST1_01	0.870616	65	(-)	NNKGAWTWANANTNN	TCCTTTGAAAACCCG
M00160	V$SRY_02	0.848503	65	(-)	NWWAACAAWANN	TCCTTTGAAAAC
M00227	V$VMYB_02	0.806859	65	(-)	NSYAACGGN	TCCTTTGAA
M00216	V$TATA_C	0.840507	66	(+)	NCTATAAAAR	CCTTTGAAAA
M00216	V$TATA_C	0.74122	67	(+)	NCTATAAAAR	CTTTGAAAAC
M00252	V$TATA_01	0.790155	67	(+)	STATAAAWRNNNNNN	CTTTGAAAACCCGAT
M00052	V$NFKAPPAB65_01	0.820599	70	(-)	GGGRATTTCC	TGAAAACCCG
M00053	V$CREL_01	0.895439	70	(-)	SGGRNWTTCC	TGAAAACCCG
M00214	V$SEF1_C	0.748671	73	(+)	AACACGGATATCTGTGGTY	AAACCCGATTTCTATGATT
M00075	V$GATA1_01	0.891905	76	(+)	SNNGATNNNN	CCCGATTTCT
M00076	V$GATA2_01	0.862878	76	(+)	NNNGATRNNN	CCCGATTTCT
M00250	V$GFI1_01	0.794826	76	(-)	NNNNNNNAAATCASWGYNNNNNNN	CCCGATTTCTATGATTTTTGCATG
M00056	V$MYOGNF1_01	0.755155	80	(+)	CRSCTGTNNNNTTTGGCACNSNGCCARNN	ATTTCTATGATTTTTGCATGCGGCATACT
M00100	V$CDXA_01	0.919568	80	(+)	MTTTATR	ATTTCTA
M00101	V$CDXA_02	0.981893	80	(+)	WWTWMTR	ATTTCTA
M00162	V$OCT1_06	0.805859	80	(+)	CWNAWTKWSATRYN	ATTTCTATGATTTT
M00160	V$SRY_02	0.788021	82	(-)	NWWAACAAWANN	TTCTATGATTTT
M00075	V$GATA1_01	0.816387	85	(+)	SNNGATNNNN	TATGATTTTT
M00076	V$GATA2_01	0.818674	85	(+)	NNNGATRNNN	TATGATTTTT
M00095	V$CDP_01	0.741625	85	(-)	CCAATAATCGAT	TATGATTTTTGC
M00148	V$SRY_01	0.90814	85	(-)	AAACWAM	TATGATT
M00096	V$PBX1_01	0.898408	86	(-)	ANCAATCAW	ATGATTTTT
M00135	V$OCT1_01	0.829264	86	(-)	NNNNWTATGCAAATNTNNN	ATGATTTTTGCATGCGGCA
M00145	V$BRN2_01	0.88064	86	(-)	NNCATNSRWAATNMRN	ATGATTTTTGCATGCG
M00235	V$AHRARNT_01	0.793329	87	(+)	KNNKNNTYGCGTGCMS	TGATTTTTGCATGCGG
M00162	V$OCT1_06	0.90625	88	(+)	CWNAWTKWSATRYN	GATTTTTGCATGCG
M00210	V$OCT_C	0.793417	88	(+)	CTNATTTGCATAY	GATTTTTGCATGC
M00249	V$CHOP_01	0.796013	88	(-)	NNRTGCAATMCCC	GATTTTTGCATGC
M00007	V$ELK1_01	0.762191	91	(-)	NNNACMGGAAGTNCNN	TTTTGCATGCGGCATA
M00115	V$TAXCREB_02	0.643874	91	(-)	RTGACGCATAYCCCC	TTTTGCATGCGGCAT
M00055	V$NMYC_01	0.756691	93	(+)	NNNCACGTGNNN	TTGCATGCGGCA
M00055	V$NMYC_01	0.807482	93	(-)	NNNCACGTGNNN	TTGCATGCGGCA
M00123	V$MYCMAX_02	0.823483	93	(+)	NANCACGTGNNW	TTGCATGCGGCA
M00032	V$CETS1P54_01	0.832156	94	(-)	NCMGGAWGYN	TGCATGCGGC
M00177	V$CREB_Q2	0.760329	95	(-)	NSTGACGTAANN	GCATGCGGCATA
M00217	V$USF_C	0.804093	95	(-)	NCACGTGN	GCATGCGG
M00115	V$TAXCREB_02	0.660635	97	(+)	RTGACGCATAYCCCC	ATGCGGCATACTTGC
M00255	V$GC_01	0.784664	97	(+)	NRGGGGCGGGGCNK	ATGCGGCATACTTG
M00271	V$AML1_01	0.857262	98	(+)	TGTGGT	TGCGGC
M00008	V$SP1_01	0.819083	99	(+)	GRGGCRGGGW	GCGGCATACT
M00050	V$E2F_02	0.828381	99	(-)	TTTSGCGC	GCGGCATA
M00002	V$E47_01	0.791081	100	(-)	NSNGCAGGTGKNCNN	CGGCATACTTGCCCT
M00076	V$GATA2_01	0.829499	100	(+)	NNNGATRNNN	CGGCATACTT
M00272	V$P53_02	0.80041	100	(+)	NGRCWTGYCY	CGGCATACTT
M00272	V$P53_02	0.800703	100	(-)	NGRCWTGYCY	CGGCATACTT
M00215	V$SRF_C	0.761947	101	(+)	NCCWTATATGGNCWN	GGCATACTTGCCCTG
M00131	V$HNF3B_01	0.855375	102	(+)	NNNTRTTTRYTY	GCATACTTGCCC
M00253	V$CAP_01	0.916708	102	(+)	NCANNNNN	GCATACTT
M00005	V$AP4_01	0.750144	103	(-)	WGARYCAGCTGYGGNCNK	CATACTTGCCCTGGGGGA
M00241	V$NKX25_02	0.858671	103	(+)	CWTAATTG	CATACTTG
M00264	V$STAF_02	0.7582	103	(-)	MNTTCCCAKMATKCMWNGCRN	CATACTTGCCCTGGGGGAAAG
M00261	V$OLF1_01	0.78922	104	(-)	NNCNANTCCCYNGRGARNNKGN	ATACTTGCCCTGGGGGAAAGAG
M00272	V$P53_02	0.90211	104	(+)	NGRCWTGYCY	ATACTTGCCC
M00272	V$P53_02	0.802169	104	(-)	NGRCWTGYCY	ATACTTGCCC
M00240	V$NKX25_01	0.894602	105	(-)	TYAAGTG	TACTTGC
M00072	V$CP2_01	0.819468	107	(-)	GCNMNAMCMAG	CTTGCCCTGGG
M00084	V$MZF1_02	0.842789	110	(+)	KNNNKAGGGGNAA	GCCCTGGGGGAAA
M00189	V$AP2_Q6	0.82307	110	(-)	MKCCCSCNGGCG	GCCCTGGGGGAA
M00141	V$LYF1_01	0.887299	112	(+)	TTTGGGAGR	CCTGGGGGA
M00083	V$MZF1_01	0.895731	113	(+)	NGNGGGGA	CTGGGGGA
M00086	V$IK1_01	0.785791	113	(+)	NNNTGGGAATRCC	CTGGGGGAAAGAG
M00050	V$E2F_02	0.828381	115	(-)	TTTSGCGC	GGGGGAAA
M00058	V$HEN1_02	0.725293	115	(+)	NNGGGNCGCAGCTGCGNCCCNN	GGGGGAAAGAGATGCCTCCTAT
M00058	V$HEN1_02	0.724456	115	(-)	NNGGGNCGCAGCTGCGNCCCNN	GGGGGAAAGAGATGCCTCCTAT
M00068	V$HEN1_01	0.739525	115	(-)	NNNGGNCNCAGCTGCGNCCCNN	GGGGGAAAGAGATGCCTCCTAT
M00162	V$OCT1_06	0.829297	117	(+)	CWNAWTKWSATRYN	GGGAAAGAGATGCC
M00258	V$ISRE_01	0.738962	117	(-)	CAGTTTCWCTTTYCC	GGGAAAGAGATGCCT
M00070	V$TAL1BETAITF2_01	0.797764	118	(+)	NNNAACAGATGKTNNN	GGAAAGAGATGCCTCC
M00001	V$MYOD_01	0.800591	120	(-)	SRACAGGTGKYG	AAAGAGATGCCT
M00115	V$TAXCREB_02	0.68318	120	(-)	RTGACGCATAYCCCC	AAAGAGATGCCTCCT
M00175	V$AP4_Q5	0.817193	121	(-)	NNCAGCTGNN	AAGAGATGCC
M00176	V$AP4_Q6	0.780005	121	(-)	CWCAGCTGGN	AAGAGATGCC
M00184	V$MYOD_Q6	0.799506	121	(-)	NNCANCTGNY	AAGAGATGCC
M00255	V$GC_01	0.830965	121	(-)	NRGGGGCGGGGCNK	AAGAGATGCCTCCT
M00075	V$GATA1_01	0.860809	122	(+)	SNNGATNNNN	AGAGATGCCT
M00076	V$GATA2_01	0.871899	122	(+)	NNNGATRNNN	AGAGATGCCT
M00272	V$P53_02	0.866061	122	(+)	NGRCWTGYCY	AGAGATGCCT
M00272	V$P53_02	0.85551	122	(-)	NGRCWTGYCY	AGAGATGCCT
M00007	V$ELK1_01	0.753173	124	(-)	NNNACMGGAAGTNCNN	AGATGCCTCCTATTTT
M00147	V$HSF2_01	0.815896	124	(+)	NGAANNWTCK	AGATGCCTCC
M00147	V$HSF2_01	0.864325	124	(-)	NGAANNWTCK	AGATGCCTCC
M00255	V$GC_01	0.817736	124	(-)	NRGGGGCGGGGCNK	AGATGCCTCCTATT
M00173	V$AP1_Q2	0.801171	125	(+)	RSTGACTNMNW	GATGCCTCCTA
M00174	V$AP1_Q6	0.785634	125	(+)	NNTGACTCANN	GATGCCTCCTA
M00115	V$TAXCREB_02	0.631415	126	(+)	RTGACGCATAYCCCC	ATGCCTCCTATTTTC
M00126	V$GATA1_02	0.7775	129	(-)	NNNNNGATANKGNN	CCTCCTATTTTCTC
M00127	V$GATA1_03	0.813817	129	(-)	RNSNNGATAANNGN	CCTCCTATTTTCTC
M00131	V$HNF3B_01	0.856588	131	(+)	NNNTRTTTRYTY	TCCTATTTTCTC
M00057	V$COMP1_01	0.778443	132	(-)	NNTNWKGATTGRCNRSRANMRRNN	CCTATTTTCTCTTCAGTCATTTGT
M00127	V$GATA1_03	0.797648	132	(-)	RNSNNGATAANNGN	CCTATTTTCTCTTC
M00079	V$EVI1_02	0.790484	133	(-)	AGAYAAGATAA	CTATTTTCTCT
M00080	V$EVI1_03	0.780658	133	(-)	AGATAAGATAA	CTATTTTCTCT
M00082	V$EVI1_05	0.844956	133	(-)	AGATAAGATAN	CTATTTTCTCT
M00023	V$HOX13_01	0.73362	137	(+)	TGCNNNNWYCCYCATTAKTNNNNNMNNYCN	TTTCTCTTCAGTCATTTGTGCTAGTCGTAA
M00098	V$PAX2_01	0.772912	139	(+)	NNNNGTCANGNRTKANNNN	TCTCTTCAGTCATTTGTGC
M00108	V$NRF2_01	0.8125	140	(-)	ACCGGAAGNS	CTCTTCAGTC
M00172	V$AP1FJ_Q2	0.84511	142	(-)	RSTGACTNMNW	CTTCAGTCATT
M00173	V$AP1_Q2	0.860029	142	(-)	RSTGACTNMNW	CTTCAGTCATT
M00174	V$AP1_Q6	0.874765	142	(-)	NNTGACTCANN	CTTCAGTCATT
M00188	V$AP1_Q4	0.871912	142	(-)	RSTGACTMANN	CTTCAGTCATT
M00003	V$VMYB_01	0.817712	143	(-)	AAYAACGGNN	TTCAGTCATT
M00098	V$PAX2_01	0.777604	143	(+)	NNNNGTCANGNRTKANNNN	TTCAGTCATTTGTGCTAGT
M00199	V$AP1_C	0.806997	143	(+)	NTGASTCAG	TTCAGTCAT
M00199	V$AP1_C	0.809038	143	(-)	NTGASTCAG	TTCAGTCAT
M00253	V$CAP_01	0.95515	144	(+)	NCANNNNN	TCAGTCAT
M00122	V$USF_02	0.767868	145	(+)	NNRNCACGTGNYNN	CAGTCATTTGTGCT
M00122	V$USF_02	0.767868	145	(-)	NNRNCACGTGNYNN	CAGTCATTTGTGCT
M00185	V$NFY_Q6	0.811151	147	(-)	TRRCCAATSRN	GTCATTTGTGC
M00123	V$MYCMAX_02	0.780142	148	(-)	NANCACGTGNNW	TCATTTGTGCTA
M00160	V$SRY_02	0.813564	148	(-)	NWWAACAAWANN	TCATTTGTGCTA
M00253	V$CAP_01	0.949236	148	(+)	NCANNNNN	TCATTTGT
M00100	V$CDXA_01	0.951937	150	(+)	MTTTATR	ATTTGTG
M00099	V$S8_01	0.807838	161	(-)	WNNANYYAATTANYNN	TCGTAAATTAAAGCTT
M00100	V$CDXA_01	0.943109	162	(-)	MTTTATR	CGTAAAT
M00133	V$TST1_01	0.906469	162	(+)	NNKGAWTWANANTNN	CGTAAATTAAAGCTT
M00162	V$OCT1_06	0.821484	164	(-)	CWNAWTKWSATRYN	TAAATTAAAGCTTT
M00206	V$HNF1_C	0.800633	166	(+)	NGTTAATKAWTNACCAM	AATTAAAGCTTTGAAAA
M00238	V$BARBIE_01	0.798436	166	(+)	ATNNAAAGCNGRNGG	AATTAAAGCTTTGAA
M00232	V$MEF2_03	0.753105	167	(+)	NNNNNWKCTAWAAATAGMNNNN	ATTAAAGCTTTGAAAAGACACT
M00155	V$ARP1_01	0.803403	169	(+)	TGARCCYTTGAMCCYW	TAAAGCTTTGAAAAGA
M00201	V$CEBP_C	0.812638	169	(-)	NGWNTKNKGYAAKNSAYA	TAAAGCTTTGAAAAGACA
M00201	V$CEBP_C	0.80327	171	(+)	NGWNTKNKGYAAKNSAYA	AAGCTTTGAAAAGACACT
M00082	V$EVI1_05	0.792067	172	(+)	AGATAAGATAN	AGCTTTGAAAA
M00109	V$CEBPB_01	0.824418	172	(-)	RNRTKNNGMAAKNN	AGCTTTGAAAAGAC
M00160	V$SRY_02	0.794774	172	(-)	NWWAACAAWANN	AGCTTTGAAAAG
M00159	V$CEBP_01	0.883955	173	(+)	NNTKTGGWNANNN	GCTTTGAAAAGAC
M00216	V$TATA_C	0.829152	173	(+)	NCTATAAAAR	GCTTTGAAAA
M00216	V$TATA_C	0.778981	174	(+)	NCTATAAAAR	CTTTGAAAAG
M00252	V$TATA_01	0.801573	174	(+)	STATAAAWRNNNNNN	CTTTGAAAAGACACT
M00079	V$EVI1_02	0.775336	177	(+)	AGAYAAGATAA	TGAAAAGACAC
M00080	V$EVI1_03	0.720782	177	(+)	AGATAAGATAA	TGAAAAGACAC
M00053	V$CREL_01	0.827586	178	(-)	SGGRNWTTCC	GAAAAGACAC
M00237	V$AHRARNT_02	0.774498	178	(-)	GRGKATYGCGTGMSWNSCC	GAAAAGACACTAAATCCTT
M00251	V$XBP1_01	0.744231	179	(-)	NNGNTGACGTGKNNNWT	AAAAGACACTAAATCCT
M00148	V$SRY_01	0.924419	180	(+)	AAACWAM	AAAGACA
M00250	V$GFI1_01	0.767853	182	(+)	NNNNNNNAAATCASWGYNNNNNNN	AGACACTAAATCCTTATTGTAGAC
M00212	V$POLY_C	0.755083	183	(-)	CAATAAAACCYYYYKCTN	GACACTAAATCCTTATTG
M00033	V$P300_01	0.838787	185	(-)	NNNRGGAGTNNNNS	CACTAAATCCTTAT
M00212	V$POLY_C	0.83548	185	(+)	CAATAAAACCYYYYKCTN	CACTAAATCCTTATTGTA
M00074	V$CETS1P54_02	0.850458	187	(-)	NNAMMGGAWRWNN	CTAAATCCTTATT
M00076	V$GATA2_01	0.784844	187	(-)	NNNGATRNNN	CTAAATCCTT
M00095	V$CDP_01	0.781479	190	(-)	CCAATAATCGAT	AATCCTTATTGT
M00137	V$OCT1_03	0.843935	192	(-)	NNNRTAATNANNN	TCCTTATTGTAGA
M00278	V$LMO2COM_02	0.799865	193	(-)	NMGATANSG	CCTTATTGT
M00160	V$SRY_02	0.866119	194	(-)	NWWAACAAWANN	CTTATTGTAGAC
M00042	V$SOX5_01	0.876009	195	(-)	NNAACAATNN	TTATTGTAGA
M00269	V$XFD3_01	0.869519	195	(-)	WNWGTMAACAWWMW	TTATTGTAGACTAT
M00059	V$YY1_01	0.803408	199	(-)	NNNNNCCATNTWNNNWN	TGTAGACTATGGTTTTA
M00160	V$SRY_02	0.776864	200	(+)	NWWAACAAWANN	GTAGACTATGGT
M00212	V$POLY_C	0.799783	201	(-)	CAATAAAACCYYYYKCTN	TAGACTATGGTTTTAAAA
M00076	V$GATA2_01	0.783942	203	(-)	NNNGATRNNN	GACTATGGTT
M00160	V$SRY_02	0.832648	204	(-)	NWWAACAAWANN	ACTATGGTTTTA
M00042	V$SOX5_01	0.816597	205	(-)	NNAACAATNN	CTATGGTTTT
M00271	V$AML1_01	0.873587	206	(+)	TGTGGT	TATGGT
M00109	V$CEBPB_01	0.811788	208	(+)	RNRTKNNGMAAKNN	TGGTTTTAAAAACT
M00155	V$ARP1_01	0.767486	208	(-)	TGARCCYTTGAMCCYW	TGGTTTTAAAAACTTG
M00216	V$TATA_C	0.79456	209	(+)	NCTATAAAAR	GGTTTTAAAA
M00216	V$TATA_C	0.878268	210	(+)	NCTATAAAAR	GTTTTAAAAA
M00252	V$TATA_01	0.808932	210	(+)	STATAAAWRNNNNNN	GTTTTAAAAACTTGG
M00216	V$TATA_C	0.741748	211	(+)	NCTATAAAAR	TTTTAAAAAC
M00252	V$TATA_01	0.829485	211	(+)	STATAAAWRNNNNNN	TTTTAAAAACTTGGG
M00183	V$MYB_Q6	0.831535	215	(+)	NNNAACKGNC	AAAAACTTGG
M00157	V$RORA2_01	0.794213	216	(+)	NWAWNTAGGTCAN	AAAACTTGGGCAT
M00063	V$IRF2_01	0.748534	219	(-)	GAAAAGYGAAASY	ACTTGGGCATTTC
M00086	V$IK1_01	0.823184	219	(+)	NNNTGGGAATRCC	ACTTGGGCATTTC
M00088	V$IK3_01	0.830203	219	(+)	TNYTGGGAATACC	ACTTGGGCATTTC
M00255	V$GC_01	0.850073	220	(+)	NRGGGGCGGGGCNK	CTTGGGCATTTCTG
M00194	V$NFKB_Q6	0.824212	221	(+)	NGGGGAMTTTCCNN	TTGGGCATTTCTGA
M00008	V$SP1_01	0.807191	222	(+)	GRGGCRGGGW	TGGGCATTTC
M00052	V$NFKAPPAB65_01	0.781796	222	(+)	GGGRATTTCC	TGGGCATTTC
M00053	V$CREL_01	0.902948	222	(+)	SGGRNWTTCC	TGGGCATTTC
M00051	V$NFKAPPAB50_01	0.754331	223	(+)	GGGGATYCCC	GGGCATTTCT
M00052	V$NFKAPPAB65_01	0.790419	223	(+)	GGGRATTTCC	GGGCATTTCT
M00053	V$CREL_01	0.815907	223	(+)	SGGRNWTTCC	GGGCATTTCT
M00054	V$NFKAPPAB_01	0.825218	223	(+)	GGGAMTTYCC	GGGCATTTCT
M00272	V$P53_02	0.839683	223	(+)	NGRCWTGYCY	GGGCATTTCT
M00272	V$P53_02	0.856975	223	(-)	NGRCWTGYCY	GGGCATTTCT
M00086	V$IK1_01	0.78312	224	(-)	NNNTGGGAATRCC	GGCATTTCTGAGT
M00088	V$IK3_01	0.810093	224	(-)	TNYTGGGAATACC	GGCATTTCTGAGT
M00253	V$CAP_01	0.916708	225	(+)	NCANNNNN	GCATTTCT
M00035	V$VMAF_01	0.763588	226	(-)	NNNTGCTGACTCAGCANNN	CATTTCTGAGTCTGTGCAT
M00100	V$CDXA_01	0.938695	227	(+)	MTTTATR	ATTTCTG
M00172	V$AP1FJ_Q2	0.822713	230	(-)	RSTGACTNMNW	TCTGAGTCTGT
M00173	V$AP1_Q2	0.855051	230	(-)	RSTGACTNMNW	TCTGAGTCTGT
M00174	V$AP1_Q6	0.787138	230	(+)	NNTGACTCANN	TCTGAGTCTGT
M00174	V$AP1_Q6	0.784129	230	(-)	NNTGACTCANN	TCTGAGTCTGT
M00188	V$AP1_Q4	0.823117	230	(-)	RSTGACTMANN	TCTGAGTCTGT
M00199	V$AP1_C	0.844606	231	(+)	NTGASTCAG	CTGAGTCTG
M00199	V$AP1_C	0.837026	231	(-)	NTGASTCAG	CTGAGTCTG
M00135	V$OCT1_01	0.760015	232	(-)	NNNNWTATGCAAATNTNNN	TGAGTCTGTGCATATTATT
M00115	V$TAXCREB_02	0.62474	233	(-)	RTGACGCATAYCCCC	GAGTCTGTGCATATT
M00162	V$OCT1_06	0.800391	234	(+)	CWNAWTKWSATRYN	AGTCTGTGCATATT
M00210	V$OCT_C	0.781502	234	(+)	CTNATTTGCATAY	AGTCTGTGCATAT
M00059	V$YY1_01	0.782438	236	(+)	NNNNNCCATNTWNNNWN	TCTGTGCATATTATTTT
M00136	V$OCT1_02	0.926638	236	(-)	NNGAATATKCANNNN	TCTGTGCATATTATT
M00159	V$CEBP_01	0.896596	236	(+)	NNTKTGGWNANNN	TCTGTGCATATTA
M00162	V$OCT1_06	0.819922	240	(-)	CWNAWTKWSATRYN	TGCATATTATTTTC
M00205	V$GRE_C	0.775494	240	(+)	GGTACAANNTGTYCTK	TGCATATTATTTTCCG
M00127	V$GATA1_03	0.794953	242	(-)	RNSNNGATAANNGN	CATATTATTTTCCG
M00138	V$OCT1_04	0.794647	242	(-)	NNNNNNNWATGCAAATNNNWNNW	CATATTATTTTCCGTTTTAGTGA
M00160	V$SRY_02	0.815032	242	(-)	NWWAACAAWANN	CATATTATTTTC
M00042	V$SOX5_01	0.866645	243	(-)	NNAACAATNN	ATATTATTTT
M00269	V$XFD3_01	0.828481	243	(-)	WNWGTMAACAWWMW	ATATTATTTTCCGT
M00101	V$CDXA_02	0.995062	244	(-)	WWTWMTR	TATTATT
M00097	V$PAX6_01	0.824508	246	(+)	NNNNTTCACGCWTSANTKNNN	TTATTTTCCGTTTTAGTGAAC
M00025	V$ELK1_02	0.842669	247	(-)	NNNNCCGGAARYNN	TATTTTCCGTTTTA
M00074	V$CETS1P54_02	0.94339	247	(-)	NNAMMGGAWRWNN	TATTTTCCGTTTT
M00258	V$ISRE_01	0.785147	247	(+)	CAGTTTCWCTTTYCC	TATTTTCCGTTTTAG
M00032	V$CETS1P54_01	0.830798	248	(-)	NCMGGAWGYN	ATTTTCCGTT
M00062	V$IRF1_01	0.803346	248	(-)	SAAAAGYGAAACC	ATTTTCCGTTTTA
M00063	V$IRF2_01	0.734736	248	(-)	GAAAAGYGAAASY	ATTTTCCGTTTTA
M00108	V$NRF2_01	0.817829	248	(-)	ACCGGAAGNS	ATTTTCCGTT
M00003	V$VMYB_01	0.892372	251	(-)	AAYAACGGNN	TTCCGTTTTA
M00235	V$AHRARNT_01	0.768365	251	(+)	KNNKNNTYGCGTGCMS	TTCCGTTTTAGTGAAC
M00227	V$VMYB_02	0.838748	252	(-)	NSYAACGGN	TCCGTTTTA
M00269	V$XFD3_01	0.793757	258	(+)	WNWGTMAACAWWMW	TTAGTGAACTATTT
M00156	V$RORA1_01	0.793512	261	(-)	NWAWNNAGGTCAN	GTGAACTATTTTG
M00157	V$RORA2_01	0.815257	261	(-)	NWAWNTAGGTCAN	GTGAACTATTTTG
M00160	V$SRY_02	0.762184	261	(+)	NWWAACAAWANN	GTGAACTATTTT
M00183	V$MYB_Q6	0.847718	261	(+)	NNNAACKGNC	GTGAACTATT
M00138	V$OCT1_04	0.782936	262	(-)	NNNNNNNWATGCAAATNNNWNNW	TGAACTATTTTGCCCAAATCTTG
M00155	V$ARP1_01	0.764868	262	(+)	TGARCCYTTGAMCCYW	TGAACTATTTTGCCCA
M00109	V$CEBPB_01	0.885835	268	(-)	RNRTKNNGMAAKNN	ATTTTGCCCAAATC
M00116	V$CEBPA_01	0.889715	268	(+)	NNATTRCNNAANNN	ATTTTGCCCAAATC
M00116	V$CEBPA_01	0.803676	268	(-)	NNATTRCNNAANNN	ATTTTGCCCAAATC
M00117	V$CEBPB_02	0.913135	268	(+)	NKNTTGCNYAAYNN	ATTTTGCCCAAATC
M00190	V$CEBP_Q2	0.843577	268	(+)	NNNTTGCNNAANNN	ATTTTGCCCAAATC
M00050	V$E2F_02	0.762288	269	(+)	TTTSGCGC	TTTTGCCC
M00141	V$LYF1_01	0.866087	271	(-)	TTTGGGAGR	TTGCCCAAA
M00152	V$SRF_01	0.774791	271	(+)	ATGCCCATATATGGWNNT	TTGCCCAAATCTTGAAAG
M00215	V$SRF_C	0.765636	271	(-)	NCCWTATATGGNCWN	TTGCCCAAATCTTGA
M00186	V$SRF_Q6	0.769653	273	(+)	GNCCAWATAWGGMN	GCCCAAATCTTGAA
M00261	V$OLF1_01	0.796267	274	(-)	NNCNANTCCCYNGRGARNNKGN	CCCAAATCTTGAAAGAGTTTTC
M00075	V$GATA1_01	0.880059	275	(-)	SNNGATNNNN	CCAAATCTTG
M00076	V$GATA2_01	0.858367	275	(-)	NNNGATRNNN	CCAAATCTTG
M00077	V$GATA3_01	0.88879	275	(-)	NNGATARNG	CCAAATCTT
M00109	V$CEBPB_01	0.846954	277	(+)	RNRTKNNGMAAKNN	AAATCTTGAAAGAG
M00216	V$TATA_C	0.744917	279	(+)	NCTATAAAAR	ATCTTGAAAG
M00146	V$HSF1_01	0.832217	287	(+)	RGAANRTTCN	AGAGTTTTCT
M00146	V$HSF1_01	0.853486	287	(-)	RGAANRTTCN	AGAGTTTTCT
M00147	V$HSF2_01	0.884288	287	(+)	NGAANNWTCK	AGAGTTTTCT
M00147	V$HSF2_01	0.886876	287	(-)	NGAANNWTCK	AGAGTTTTCT
M00192	V$GR_Q6	0.782087	287	(+)	NNNNNNCNNTNTGTNCTNN	AGAGTTTTCTCTGATGTAC
M00250	V$GFI1_01	0.760336	287	(-)	NNNNNNNAAATCASWGYNNNNNNN	AGAGTTTTCTCTGATGTACTCGTG
M00261	V$OLF1_01	0.764291	288	(+)	NNCNANTCCCYNGRGARNNKGN	GAGTTTTCTCTGATGTACTCGT
M00128	V$GATA1_04	0.812194	289	(-)	NNCWGATARNNNN	AGTTTTCTCTGAT
M00147	V$HSF2_01	0.796303	289	(-)	NGAANNWTCK	AGTTTTCTCT
M00141	V$LYF1_01	0.844365	292	(-)	TTTGGGAGR	TTTCTCTGA
M00078	V$EVI1_01	0.726981	293	(-)	WGAYAAGATAAGATAA	TTCTCTGATGTACTCG
M00080	V$EVI1_03	0.715638	293	(-)	AGATAAGATAA	TTCTCTGATGT
M00017	V$ATF_01	0.781799	295	(+)	CNSTGACGTNNNYC	CTCTGATGTACTCG
M00045	V$E4BP4_01	0.789577	296	(+)	NRTTAYGTAAYN	TCTGATGTACTC
M00075	V$GATA1_01	0.806515	296	(+)	SNNGATNNNN	TCTGATGTAC
M00076	V$GATA2_01	0.819125	296	(+)	NNNGATRNNN	TCTGATGTAC
M00177	V$CREB_Q2	0.802126	296	(+)	NSTGACGTAANN	TCTGATGTACTC
M00178	V$CREB_Q4	0.801615	296	(+)	NSTGACGTMANN	TCTGATGTACTC
M00228	V$VBP_01	0.821347	297	(-)	GTTACRTMAK	CTGATGTACT
M00039	V$CREB_01	0.781058	298	(+)	TGACGTMA	TGATGTAC
M00040	V$CREBP1_01	0.751028	298	(+)	TTACGTAA	TGATGTAC
M00040	V$CREBP1_01	0.765287	298	(-)	TTACGTAA	TGATGTAC
M00115	V$TAXCREB_02	0.637348	298	(-)	RTGACGCATAYCCCC	TGATGTACTCGTGAT
M00235	V$AHRARNT_01	0.837324	298	(+)	KNNKNNTYGCGTGCMS	TGATGTACTCGTGATC
M00251	V$XBP1_01	0.773504	299	(-)	NNGNTGACGTGKNNNWT	GATGTACTCGTGATCGT
M00236	V$ARNT_01	0.809436	300	(+)	NNNNNCACGTGNNNNN	ATGTACTCGTGATCGT
M00118	V$MYCMAX_01	0.734902	301	(+)	NNACCACGTGGTNN	TGTACTCGTGATCG
M00118	V$MYCMAX_01	0.734902	301	(-)	NNACCACGTGGTNN	TGTACTCGTGATCG
M00119	V$MAX_01	0.762538	301	(+)	NNANCACGTGNTNN	TGTACTCGTGATCG
M00119	V$MAX_01	0.762538	301	(-)	NNANCACGTGNTNN	TGTACTCGTGATCG
M00121	V$USF_01	0.762797	301	(+)	NNRYCACGTGRYNN	TGTACTCGTGATCG
M00121	V$USF_01	0.762797	301	(-)	NNRYCACGTGRYNN	TGTACTCGTGATCG
M00122	V$USF_02	0.79335	301	(+)	NNRNCACGTGNYNN	TGTACTCGTGATCG
M00122	V$USF_02	0.79335	301	(-)	NNRNCACGTGNYNN	TGTACTCGTGATCG
M00055	V$NMYC_01	0.824513	302	(+)	NNNCACGTGNNN	GTACTCGTGATC
M00055	V$NMYC_01	0.769465	302	(-)	NNNCACGTGNNN	GTACTCGTGATC
M00123	V$MYCMAX_02	0.846861	302	(-)	NANCACGTGNNW	GTACTCGTGATC
M00220	V$SREBP1_01	0.787615	303	(-)	NATCACGTGAY	TACTCGTGATC
M00217	V$USF_C	0.807447	304	(+)	NCACGTGN	ACTCGTGA
M00217	V$USF_C	0.817175	304	(-)	NCACGTGN	ACTCGTGA
M00075	V$GATA1_01	0.889437	307	(+)	SNNGATNNNN	CGTGATCGTA
M00075	V$GATA1_01	0.775913	307	(-)	SNNGATNNNN	CGTGATCGTA
M00076	V$GATA2_01	0.84258	307	(+)	NNNGATRNNN	CGTGATCGTA
M00076	V$GATA2_01	0.843933	307	(-)	NNNGATRNNN	CGTGATCGTA
M00080	V$EVI1_03	0.715638	309	(-)	AGATAAGATAA	TGATCGTATGT
M00122	V$USF_02	0.769733	309	(+)	NNRNCACGTGNYNN	TGATCGTATGTGTA
M00122	V$USF_02	0.769733	309	(-)	NNRNCACGTGNYNN	TGATCGTATGTGTA
M00160	V$SRY_02	0.783324	312	(-)	NWWAACAAWANN	TCGTATGTGTAT
M00129	V$HFH1_01	0.802446	314	(+)	NAWTGTTTATWT	GTATGTGTATGT
M00115	V$TAXCREB_02	0.771729	318	(-)	RTGACGCATAYCCCC	GTGTATGTGCGTGAT
M00235	V$AHRARNT_01	0.829139	318	(+)	KNNKNNTYGCGTGCMS	GTGTATGTGCGTGATT
M00146	V$HSF1_01	0.787318	319	(+)	RGAANRTTCN	TGTATGTGCG
M00236	V$ARNT_01	0.759724	320	(+)	NNNNNCACGTGNNNNN	GTATGTGCGTGATTGT
M00255	V$GC_01	0.827291	321	(+)	NRGGGGCGGGGCNK	TATGTGCGTGATTG
M00244	V$NGFIC_01	0.76141	324	(+)	WTGCGTGGGYGG	GTGCGTGATTGT
M00245	V$EGR3_01	0.751458	324	(+)	NTGCGTGGGCGK	GTGCGTGATTGT
M00246	V$EGR2_01	0.760892	324	(+)	NTGCGTRGGCGK	GTGCGTGATTGT
M00075	V$GATA1_01	0.917078	327	(+)	SNNGATNNNN	CGTGATTGTA
M00076	V$GATA2_01	0.84258	327	(+)	NNNGATRNNN	CGTGATTGTA
M00249	V$CHOP_01	0.78726	327	(-)	NNRTGCAATMCCC	CGTGATTGTATAT
M00077	V$GATA3_01	0.887018	328	(+)	NNGATARNG	GTGATTGTA
M00160	V$SRY_02	0.833235	328	(-)	NWWAACAAWANN	GTGATTGTATAT
M00185	V$NFY_Q6	0.823998	328	(-)	TRRCCAATSRN	GTGATTGTATA
M00042	V$SOX5_01	0.856313	329	(-)	NNAACAATNN	TGATTGTATA
M00136	V$OCT1_02	0.796697	329	(-)	NNGAATATKCANNNN	TGATTGTATATGCGC
M00159	V$CEBP_01	0.881037	329	(+)	NNTKTGGWNANNN	TGATTGTATATGC
M00254	V$CAAT_01	0.821237	329	(-)	NNNRRCCAATSA	TGATTGTATATG
M00059	V$YY1_01	0.775229	330	(-)	NNNNNCCATNTWNNNWN	GATTGTATATGCGCCCC
M00129	V$HFH1_01	0.828168	330	(+)	NAWTGTTTATWT	GATTGTATATGC
M00115	V$TAXCREB_02	0.697271	332	(-)	RTGACGCATAYCCCC	TTGTATATGCGCCCC
M00136	V$OCT1_02	0.804277	332	(+)	NNGAATATKCANNNN	TTGTATATGCGCCCC
M00252	V$TATA_01	0.786602	332	(+)	STATAAAWRNNNNNN	TTGTATATGCGCCCC
M00146	V$HSF1_01	0.768807	333	(+)	RGAANRTTCN	TGTATATGCG
M00252	V$TATA_01	0.784319	334	(+)	STATAAAWRNNNNNN	GTATATGCGCCCCCA
M00008	V$SP1_01	0.819932	337	(-)	GRGGCRGGGW	TATGCGCCCC
M00008	V$SP1_01	0.826161	339	(-)	GRGGCRGGGW	TGCGCCCCCA
M00273	V$R_01	0.734466	339	(+)	NNGKCCNCSNRNYGTGGTGYN	TGCGCCCCCAGATACTGCGTA
M00084	V$MZF1_02	0.810047	340	(-)	KNNNKAGGGGNAA	GCGCCCCCAGATA
M00189	V$AP2_Q6	0.814108	341	(+)	MKCCCSCNGGCG	CGCCCCCAGATA
M00066	V$TAL1ALPHAE47_01	0.765707	342	(+)	NNNAACAGATGKTNNN	GCCCCCAGATACTGCG
M00141	V$LYF1_01	0.83542	342	(-)	TTTGGGAGR	GCCCCCAGA
M00126	V$GATA1_02	0.85	344	(+)	NNNNNGATANKGNN	CCCCAGATACTGCG
M00127	V$GATA1_03	0.817001	344	(+)	RNSNNGATAANNGN	CCCCAGATACTGCG
M00277	V$LMO2COM_01	0.81319	344	(+)	SNNCAGGTGNNN	CCCCAGATACTG
M00075	V$GATA1_01	0.933366	346	(+)	SNNGATNNNN	CCAGATACTG
M00076	V$GATA2_01	0.935949	346	(+)	NNNGATRNNN	CCAGATACTG
M00077	V$GATA3_01	0.876828	347	(+)	NNGATARNG	CAGATACTG
M00278	V$LMO2COM_02	0.943059	347	(+)	NMGATANSG	CAGATACTG
M00147	V$HSF2_01	0.824769	348	(+)	NGAANNWTCK	AGATACTGCG
M00147	V$HSF2_01	0.806654	348	(-)	NGAANNWTCK	AGATACTGCG
M00243	V$EGR1_01	0.816228	353	(+)	WTGCGTGGGCGK	CTGCGTATGTGT
M00244	V$NGFIC_01	0.781978	353	(+)	WTGCGTGGGYGG	CTGCGTATGTGT
M00245	V$EGR3_01	0.832292	353	(+)	NTGCGTGGGCGK	CTGCGTATGTGT
M00246	V$EGR2_01	0.827826	353	(+)	NTGCGTRGGCGK	CTGCGTATGTGT
M00138	V$OCT1_04	0.793392	355	(+)	NNNNNNNWATGCAAATNNNWNNW	GCGTATGTGTGTATATATGTATT
M00278	V$LMO2COM_02	0.801213	355	(-)	NMGATANSG	GCGTATGTG
M00159	V$CEBP_01	0.8859	360	(+)	NNTKTGGWNANNN	TGTGTGTATATAT
M00162	V$OCT1_06	0.803906	360	(-)	CWNAWTKWSATRYN	TGTGTGTATATATG
M00138	V$OCT1_04	0.802384	362	(-)	NNNNNNNWATGCAAATNNNWNNW	TGTGTATATATGTATTAGGCTTA
M00269	V$XFD3_01	0.784988	362	(+)	WNWGTMAACAWWMW	TGTGTATATATGTA
M00059	V$YY1_01	0.773263	363	(-)	NNNNNCCATNTWNNNWN	GTGTATATATGTATTAG
M00252	V$TATA_01	0.78914	363	(+)	STATAAAWRNNNNNN	GTGTATATATGTATT
M00098	V$PAX2_01	0.754457	364	(+)	NNNNGTCANGNRTKANNNN	TGTATATATGTATTAGGCT
M00216	V$TATA_C	0.778981	364	(+)	NCTATAAAAR	TGTATATATG
M00252	V$TATA_01	0.870591	365	(+)	STATAAAWRNNNNNN	GTATATATGTATTAG
M00160	V$SRY_02	0.78626	367	(-)	NWWAACAAWANN	ATATATGTATTA
M00252	V$TATA_01	0.789394	367	(+)	STATAAAWRNNNNNN	ATATATGTATTAGGC
M00133	V$TST1_01	0.902182	370	(+)	NNKGAWTWANANTNN	TATGTATTAGGCTTA
M00084	V$MZF1_02	0.819295	373	(+)	KNNNKAGGGGNAA	GTATTAGGCTTAA
M00114	V$TAXCREB_01	0.743838	377	(-)	GGGGGTTGACGYANA	TAGGCTTAAACGGAA
M00216	V$TATA_C	0.778453	379	(+)	NCTATAAAAR	GGCTTAAACG
M00003	V$VMYB_01	0.8468	382	(+)	AAYAACGGNN	TTAAACGGAA
M00007	V$ELK1_01	0.798263	382	(+)	NNNACMGGAAGTNCNN	TTAAACGGAATCTCAA
M00025	V$ELK1_02	0.831344	382	(+)	NNNNCCGGAARYNN	TTAAACGGAATCTC
M00227	V$VMYB_02	0.830626	382	(+)	NSYAACGGN	TTAAACGGA
M00074	V$CETS1P54_02	0.863874	383	(+)	NNAMMGGAWRWNN	TAAACGGAATCTC
M00108	V$NRF2_01	0.792151	385	(+)	ACCGGAAGNS	AACGGAATCT
M00208	V$NFKB_C	0.7841	386	(+)	NGGGACTTTCCA	ACGGAATCTCAA
M00075	V$GATA1_01	0.856861	387	(-)	SNNGATNNNN	CGGAATCTCA
M00076	V$GATA2_01	0.881371	387	(-)	NNNGATRNNN	CGGAATCTCA
M00077	V$GATA3_01	0.850244	387	(-)	NNGATARNG	CGGAATCTC
M00278	V$LMO2COM_02	0.792116	387	(-)	NMGATANSG	CGGAATCTC
M00052	V$NFKAPPAB65_01	0.792335	388	(-)	GGGRATTTCC	GGAATCTCAA
M00053	V$CREL_01	0.854561	388	(-)	SGGRNWTTCC	GGAATCTCAA
M00162	V$OCT1_06	0.924609	388	(-)	CWNAWTKWSATRYN	GGAATCTCAATTTT
M00059	V$YY1_01	0.786697	390	(+)	NNNNNCCATNTWNNNWN	AATCTCAATTTTGTGAA
M00062	V$IRF1_01	0.771747	390	(-)	SAAAAGYGAAACC	AATCTCAATTTTG
M00063	V$IRF2_01	0.721801	390	(-)	GAAAAGYGAAASY	AATCTCAATTTTG
M00148	V$SRY_01	0.905426	390	(+)	AAACWAM	AATCTCA
M00160	V$SRY_02	0.762772	390	(+)	NWWAACAAWANN	AATCTCAATTTT
M00235	V$AHRARNT_01	0.764068	392	(+)	KNNKNNTYGCGTGCMS	TCTCAATTTTGTGAAG
M00253	V$CAP_01	0.907836	394	(+)	NCANNNNN	TCAATTTT
M00011	V$EVI1_06	0.792618	395	(-)	ACAAGATAA	CAATTTTGT
M00241	V$NKX25_02	0.858671	395	(-)	CWTAATTG	CAATTTTG
M00160	V$SRY_02	0.835878	396	(-)	NWWAACAAWANN	AATTTTGTGAAG
M00141	V$LYF1_01	0.858676	399	(+)	TTTGGGAGR	TTTGTGAAG
M00025	V$ELK1_02	0.813284	401	(+)	NNNNCCGGAARYNN	TGTGAAGGAAAGGA
M00255	V$GC_01	0.790054	405	(+)	NRGGGGCGGGGCNK	AAGGAAAGGAGCTT
M00144	V$PAX5_02	0.747345	407	(+)	RRMSWGANWYCTNRAGCGKRACSRYNSM	GGAAAGGAGCTTAGAGAAGAAATACCAT
M00078	V$EVI1_01	0.72726	409	(+)	WGAYAAGATAAGATAA	AAAGGAGCTTAGAGAA
M00057	V$COMP1_01	0.792814	410	(+)	NNTNWKGATTGRCNRSRANMRRNN	AAGGAGCTTAGAGAAGAAATACCA
M00175	V$AP4_Q5	0.821001	411	(-)	NNCAGCTGNN	AGGAGCTTAG
M00176	V$AP4_Q6	0.823603	411	(-)	CWCAGCTGGN	AGGAGCTTAG
M00201	V$CEBP_C	0.832397	411	(-)	NGWNTKNKGYAAKNSAYA	AGGAGCTTAGAGAAGAAA
M00078	V$EVI1_01	0.747768	414	(+)	WGAYAAGATAAGATAA	AGCTTAGAGAAGAAAT
M00080	V$EVI1_03	0.747531	414	(+)	AGATAAGATAA	AGCTTAGAGAA
M00082	V$EVI1_05	0.786095	414	(+)	AGATAAGATAN	AGCTTAGAGAA
M00141	V$LYF1_01	0.864298	417	(+)	TTTGGGAGR	TTAGAGAAG
M00206	V$HNF1_C	0.870109	417	(-)	NGTTAATKAWTNACCAM	TTAGAGAAGAAATACCA
M00007	V$ELK1_01	0.793587	418	(+)	NNNACMGGAAGTNCNN	TAGAGAAGAAATACCA
M00109	V$CEBPB_01	0.823675	418	(+)	RNRTKNNGMAAKNN	TAGAGAAGAAATAC
M00057	V$COMP1_01	0.779042	419	(+)	NNTNWKGATTGRCNRSRANMRRNN	AGAGAAGAAATACCATACCACCTG
M00080	V$EVI1_03	0.775103	419	(+)	AGATAAGATAA	AGAGAAGAAAT
M00082	V$EVI1_05	0.836639	419	(+)	AGATAAGATAN	AGAGAAGAAAT
M00203	V$GATA_C	0.832246	419	(+)	NGATAAGNMNN	AGAGAAGAAAT
M00088	V$IK3_01	0.830013	420	(+)	TNYTGGGAATACC	GAGAAGAAATACC
M00194	V$NFKB_Q6	0.793118	422	(-)	NGGGGAMTTTCCNN	GAAGAAATACCATA
M00052	V$NFKAPPAB65_01	0.769102	424	(-)	GGGRATTTCC	AGAAATACCA
M00053	V$CREL_01	0.814238	424	(-)	SGGRNWTTCC	AGAAATACCA
M00161	V$OCT1_05	0.855222	424	(+)	MKNATTTGCATAYY	AGAAATACCATACC
M00159	V$CEBP_01	0.882334	425	(-)	NNTKTGGWNANNN	GAAATACCATACC
M00248	V$OCT1_07	0.864957	426	(-)	TNTATGNTAATT	AAATACCATACC
M00222	V$TH1E47_01	0.838456	427	(-)	NNNNGNRTCTGGMWTT	AATACCATACCACCTG
M00076	V$GATA2_01	0.783942	429	(+)	NNNGATRNNN	TACCATACCA
M00221	V$SREBP1_02	0.720902	429	(+)	KATCACCCCAC	TACCATACCAC
M00008	V$SP1_01	0.853341	430	(-)	GRGGCRGGGW	ACCATACCAC
M00159	V$CEBP_01	0.873582	430	(-)	NNTKTGGWNANNN	ACCATACCACCTG
M00200	V$CAAT_C	0.799084	430	(+)	ACCAATCANCNNGCYYSNCNCWNNT	ACCATACCACCTGTTTGTTGCATCT
M00271	V$AML1_01	0.873587	430	(-)	TGTGGT	ACCATA
M00105	V$CDPCR3_01	0.767065	431	(-)	CACCRATANNTATNG	CCATACCACCTGTTT
M00255	V$GC_01	0.803038	431	(-)	NRGGGGCGGGGCNK	CCATACCACCTGTT
M00002	V$E47_01	0.869827	432	(-)	NSNGCAGGTGKNCNN	CATACCACCTGTTTG
M00065	V$TAL1BETAE47_01	0.887705	432	(-)	NNNAACAGATGKTNNN	CATACCACCTGTTTGT
M00066	V$TAL1ALPHAE47_01	0.887581	432	(-)	NNNAACAGATGKTNNN	CATACCACCTGTTTGT
M00070	V$TAL1BETAITF2_01	0.867683	432	(-)	NNNAACAGATGKTNNN	CATACCACCTGTTTGT
M00071	V$E47_02	0.802029	432	(+)	NNNMRCAGGTGTTMNN	CATACCACCTGTTTGT
M00071	V$E47_02	0.908455	432	(-)	NNNMRCAGGTGTTMNN	CATACCACCTGTTTGT
M00236	V$ARNT_01	0.787572	432	(+)	NNNNNCACGTGNNNNN	CATACCACCTGTTTGT
M00008	V$SP1_01	0.785957	433	(-)	GRGGCRGGGW	ATACCACCTG
M00118	V$MYCMAX_01	0.819716	433	(+)	NNACCACGTGGTNN	ATACCACCTGTTTG
M00118	V$MYCMAX_01	0.819716	433	(-)	NNACCACGTGGTNN	ATACCACCTGTTTG
M00119	V$MAX_01	0.833675	433	(+)	NNANCACGTGNTNN	ATACCACCTGTTTG
M00119	V$MAX_01	0.833675	433	(-)	NNANCACGTGNTNN	ATACCACCTGTTTG
M00121	V$USF_01	0.791029	433	(+)	NNRYCACGTGRYNN	ATACCACCTGTTTG
M00121	V$USF_01	0.791029	433	(-)	NNRYCACGTGRYNN	ATACCACCTGTTTG
M00122	V$USF_02	0.905221	433	(+)	NNRNCACGTGNYNN	ATACCACCTGTTTG
M00122	V$USF_02	0.905221	433	(-)	NNRNCACGTGNYNN	ATACCACCTGTTTG
M00001	V$MYOD_01	0.965748	434	(-)	SRACAGGTGKYG	TACCACCTGTTT
M00055	V$NMYC_01	0.815389	434	(+)	NNNCACGTGNNN	TACCACCTGTTT
M00055	V$NMYC_01	0.761253	434	(-)	NNNCACGTGNNN	TACCACCTGTTT
M00073	V$DELTAEF1_01	0.875569	434	(+)	NNNCACCTNAN	TACCACCTGTT
M00123	V$MYCMAX_02	0.862096	434	(+)	NANCACGTGNNW	TACCACCTGTTT
M00123	V$MYCMAX_02	0.801681	434	(-)	NANCACGTGNNW	TACCACCTGTTT
M00220	V$SREBP1_01	0.815469	434	(+)	NATCACGTGAY	TACCACCTGTT
M00277	V$LMO2COM_01	0.858681	434	(-)	SNNCAGGTGNNN	TACCACCTGTTT
M00175	V$AP4_Q5	0.852557	435	(-)	NNCAGCTGNN	ACCACCTGTT
M00176	V$AP4_Q6	0.857429	435	(-)	CWCAGCTGGN	ACCACCTGTT
M00184	V$MYOD_Q6	0.982418	435	(+)	NNCANCTGNY	ACCACCTGTT
M00184	V$MYOD_Q6	0.836212	435	(-)	NNCANCTGNY	ACCACCTGTT
M00271	V$AML1_01	0.876099	435	(-)	TGTGGT	ACCACC
M00217	V$USF_C	0.919155	436	(+)	NCACGTGN	CCACCTGT
M00272	V$P53_02	0.80803	436	(+)	NGRCWTGYCY	CCACCTGTTT
M00131	V$HNF3B_01	0.906819	438	(+)	NNNTRTTTRYTY	ACCTGTTTGTTG
M00075	V$GATA1_01	0.797137	439	(+)	SNNGATNNNN	CCTGTTTGTT
M00072	V$CP2_01	0.801887	440	(-)	GCNMNAMCMAG	CTGTTTGTTGC
M00160	V$SRY_02	0.794187	440	(-)	NWWAACAAWANN	CTGTTTGTTGCA
M00269	V$XFD3_01	0.807085	441	(-)	WNWGTMAACAWWMW	TGTTTGTTGCATCT
M00249	V$CHOP_01	0.812059	442	(-)	NNRTGCAATMCCC	GTTTGTTGCATCT
M00264	V$STAF_02	0.754229	442	(-)	MNTTCCCAKMATKCMWNGCRN	GTTTGTTGCATCTTAGTTATG
M00050	V$E2F_02	0.748403	443	(+)	TTTSGCGC	TTTGTTGC
M00117	V$CEBPB_02	0.853382	444	(+)	NKNTTGCNYAAYNN	TTGTTGCATCTTAG
M00136	V$OCT1_02	0.791825	444	(-)	NNGAATATKCANNNN	TTGTTGCATCTTAGT
M00280	V$RFX1_01	0.785985	444	(-)	NNGTNRCNWRGYAACNN	TTGTTGCATCTTAGTTA
M00045	V$E4BP4_01	0.767553	445	(-)	NRTTAYGTAAYN	TGTTGCATCTTA
M00228	V$VBP_01	0.875222	446	(+)	GTTACRTMAK	GTTGCATCTT
M00260	V$HLF_01	0.86818	446	(+)	RTTACRYAAT	GTTGCATCTT
M00076	V$GATA2_01	0.807397	447	(-)	NNNGATRNNN	TTGCATCTTA
M00162	V$OCT1_06	0.860547	448	(-)	CWNAWTKWSATRYN	TGCATCTTAGTTAT
M00160	V$SRY_02	0.795948	451	(-)	NWWAACAAWANN	ATCTTAGTTATG
M00137	V$OCT1_03	0.856578	452	(-)	NNNRTAATNANNN	TCTTAGTTATGAA
M00206	V$HNF1_C	0.814586	452	(+)	NGTTAATKAWTNACCAM	TCTTAGTTATGAACCTC
M00098	V$PAX2_01	0.761026	453	(+)	NNNNGTCANGNRTKANNNN	CTTAGTTATGAACCTCGAA
M00199	V$AP1_C	0.7793	453	(+)	NTGASTCAG	CTTAGTTAT
M00199	V$AP1_C	0.807872	453	(-)	NTGASTCAG	CTTAGTTAT
M00241	V$NKX25_02	0.839809	453	(+)	CWTAATTG	CTTAGTTA
M00127	V$GATA1_03	0.808182	454	(-)	RNSNNGATAANNGN	TTAGTTATGAACCT
M00148	V$SRY_01	0.920155	454	(-)	AAACWAM	TTAGTTA
M00045	V$E4BP4_01	0.775403	456	(+)	NRTTAYGTAAYN	AGTTATGAACCT
M00134	V$HNF4_01	0.797868	458	(-)	NNNRGGNCAAAGKTCANNN	TTATGAACCTCGAACAGAA
M00158	V$COUP_01	0.867734	461	(+)	TGAMCTTTGMMCYT	TGAACCTCGAACAG
M00189	V$AP2_Q6	0.78148	463	(+)	MKCCCSCNGGCG	AACCTCGAACAG
M00258	V$ISRE_01	0.744134	466	(-)	CAGTTTCWCTTTYCC	CTCGAACAGAAATTG
M00004	V$CMYB_01	0.740082	467	(+)	NCNRNNGRCNGTTGGKGG	TCGAACAGAAATTGCCTG
M00066	V$TAL1ALPHAE47_01	0.791763	467	(+)	NNNAACAGATGKTNNN	TCGAACAGAAATTGCC
M00007	V$ELK1_01	0.822979	468	(+)	NNNACMGGAAGTNCNN	CGAACAGAAATTGCCT
M00194	V$NFKB_Q6	0.791045	471	(-)	NGGGGAMTTTCCNN	ACAGAAATTGCCTG
M00100	V$CDXA_01	0.938695	472	(-)	MTTTATR	CAGAAAT
M00052	V$NFKAPPAB65_01	0.778683	473	(-)	GGGRATTTCC	AGAAATTGCC
M00054	V$NFKAPPAB_01	0.81623	473	(-)	GGGAMTTYCC	AGAAATTGCC
M00146	V$HSF1_01	0.823946	473	(+)	RGAANRTTCN	AGAAATTGCC
M00147	V$HSF2_01	0.82366	473	(+)	NGAANNWTCK	AGAAATTGCC
M00147	V$HSF2_01	0.819593	473	(-)	NGAANNWTCK	AGAAATTGCC
M00162	V$OCT1_06	0.829297	473	(+)	CWNAWTKWSATRYN	AGAAATTGCCTGTC
M00237	V$AHRARNT_02	0.761659	473	(+)	GRGKATYGCGTGMSWNSCC	AGAAATTGCCTGTCATTCT
M00088	V$IK3_01	0.836464	474	(-)	TNYTGGGAATACC	GAAATTGCCTGTC
M00272	V$P53_02	0.798359	474	(+)	NGRCWTGYCY	GAAATTGCCT
M00032	V$CETS1P54_01	0.810972	476	(-)	NCMGGAWGYN	AATTGCCTGT
M00127	V$GATA1_03	0.784174	478	(-)	RNSNNGATAANNGN	TTGCCTGTCATTCT
M00162	V$OCT1_06	0.821484	478	(+)	CWNAWTKWSATRYN	TTGCCTGTCATTCT
M00272	V$P53_02	0.810961	478	(+)	NGRCWTGYCY	TTGCCTGTCA
M00162	V$OCT1_06	0.870703	479	(-)	CWNAWTKWSATRYN	TGCCTGTCATTCTT
M00173	V$AP1_Q2	0.80937	479	(-)	RSTGACTNMNW	TGCCTGTCATT
M00098	V$PAX2_01	0.775102	480	(+)	NNNNGTCANGNRTKANNNN	GCCTGTCATTCTTGTTTTG
M00062	V$IRF1_01	0.75223	481	(-)	SAAAAGYGAAACC	CCTGTCATTCTTG
M00253	V$CAP_01	0.985707	485	(+)	NCANNNNN	TCATTCTT
M00011	V$EVI1_06	0.792618	486	(-)	ACAAGATAA	CATTCTTGT
M00082	V$EVI1_05	0.794626	486	(-)	AGATAAGATAN	CATTCTTGTTT
M00160	V$SRY_02	0.867587	487	(-)	NWWAACAAWANN	ATTCTTGTTTTG
M00042	V$SOX5_01	0.811108	488	(-)	NNAACAATNN	TTCTTGTTTT
M00056	V$MYOGNF1_01	0.78805	488	(+)	CRSCTGTNNNNTTTGGCACNSNGCCARNN	TTCTTGTTTTGCTTTGCTTTGTCTCAAGA
M00072	V$CP2_01	0.833619	490	(-)	GCNMNAMCMAG	CTTGTTTTGCT
M00148	V$SRY_01	0.934109	490	(-)	AAACWAM	CTTGTTT
M00250	V$GFI1_01	0.757904	491	(-)	NNNNNNNAAATCASWGYNNNNNNN	TTGTTTTGCTTTGCTTTGTCTCAA
M00062	V$IRF1_01	0.816543	492	(-)	SAAAAGYGAAACC	TGTTTTGCTTTGC
M00063	V$IRF2_01	0.769403	492	(-)	GAAAAGYGAAASY	TGTTTTGCTTTGC
M00160	V$SRY_02	0.810041	492	(-)	NWWAACAAWANN	TGTTTTGCTTTG
M00195	V$OCT1_Q6	0.820688	496	(-)	NNNNATGCAAATNAN	TTGCTTTGCTTTGTC
M00210	V$OCT_C	0.762924	496	(+)	CTNATTTGCATAY	TTGCTTTGCTTTG
M00160	V$SRY_02	0.777158	497	(-)	NWWAACAAWANN	TGCTTTGCTTTG
M00159	V$CEBP_01	0.892058	498	(+)	NNTKTGGWNANNN	GCTTTGCTTTGTC
M00079	V$EVI1_02	0.775976	501	(-)	AGAYAAGATAA	TTGCTTTGTCT
M00203	V$GATA_C	0.867661	501	(-)	NGATAAGNMNN	TTGCTTTGTCT
M00160	V$SRY_02	0.797123	502	(-)	NWWAACAAWANN	TGCTTTGTCTCA
M00272	V$P53_02	0.809789	502	(+)	NGRCWTGYCY	TGCTTTGTCT
M00233	V$MEF2_04	0.734051	503	(+)	NNTGTTACTAAAAATAGAAMNN	GCTTTGTCTCAAGAAAGAAAAC
M00050	V$E2F_02	0.748403	505	(+)	TTTSGCGC	TTTGTCTC
M00199	V$AP1_C	0.832362	506	(+)	NTGASTCAG	TTGTCTCAA
M00199	V$AP1_C	0.776676	506	(-)	NTGASTCAG	TTGTCTCAA
M00062	V$IRF1_01	0.74461	512	(+)	SAAAAGYGAAACC	CAAGAAAGAAAAC
M00127	V$GATA1_03	0.785644	514	(+)	RNSNNGATAANNGN	AGAAAGAAAACATT
M00160	V$SRY_02	0.772167	514	(+)	NWWAACAAWANN	AGAAAGAAAACA
M00148	V$SRY_01	0.960465	516	(+)	AAACWAM	AAAGAAA
M00267	V$XFD1_01	0.872727	516	(+)	YAWGTAAAYAWWRY	AAAGAAAACATTGT
M00268	V$XFD2_01	0.8416	516	(+)	WNWATAAACAWNNR	AAAGAAAACATTGT
M00269	V$XFD3_01	0.793406	516	(+)	WNWGTMAACAWWMW	AAAGAAAACATTGT
M00129	V$HFH1_01	0.829433	517	(-)	NAWTGTTTATWT	AAGAAAACATTG
M00130	V$HFH2_01	0.920949	517	(-)	NAWTGTTTRTTT	AAGAAAACATTG
M00131	V$HNF3B_01	0.889833	517	(-)	NNNTRTTTRYTY	AAGAAAACATTG
M00080	V$EVI1_03	0.718313	518	(+)	AGATAAGATAA	AGAAAACATTG
M00042	V$SOX5_01	0.796254	520	(+)	NNAACAATNN	AAAACATTGT
