# Supplementary material for: p53 and HuR combinatorially control the biphasic dynamics of microRNA-125b in response to genotoxic stress
Source: Commun Biol. 2023 Jan 27;6:110. doi: 10.1038/s42003-023-04507-9 (PMC9883498; doi:10.1038/s42003-023-04507-9)
Supplement: Supplementary file 4 — Supplementary Data 2 [file 42003_2023_4507_MOESM4_ESM.xlsx]

## Sheet: Figure 1a
p53 densitometry		Experiment 1	Experiment 2	Experiment 3	Average	Standard deviation	ttest
	0h	1	1	1	1	0
	2h	1.30045	1.21955	1.99206	1.50402	0.424589	0.176081
	4h	1.60266	1.65449	2.71916	1.9921	0.630184	0.112289
	6h	2.10597	2.49676	3.42402	2.67558	0.676977	0.0503389
	8h	1.85007	1.46734	1.41473	1.57738	0.237614	0.0520838
	12h	1.4723	1.40569	1.28193	1.38664	0.0966045	0.0201813
HuR densitometry		Experiment 1	Experiment 2	Experiment 3	Average	Standard deviation	ttest
	0h	1	1	1	1	0
	2h	1.48936	1.27711	1.42244	1.3963	0.108513	0.0240918
	4h	1.61154	1.93037	1.77067	1.77086	0.159415	0.0139578
	6h	1.70136	2.11033	2.4124	2.0747	0.356856	0.0348434
	8h	1.38983	1.31309	2.22871	1.64388	0.507931	0.159298
	12h	1.10061	1.08587	2.00097	1.39581	0.524131	0.320995

## Sheet: Figure 1b
UV Cellular	Experiment 1	Experiment 2	Experiment 3	Average	Standard deviation	ttest	ttest
0h	1	1	1	1	0
2h	0.385168	0.41776	0.378168	0.393698	0.0211293	0.000404585
4h	1.1355	1.2515	1.67756	1.35485	0.285426	0.164144	0.030165
6h	1.61739	2.11371	1.89528	1.87546	0.248751	0.0258715	0.00820196
12h	2.79186	2.34343	2.88796	2.67442	0.290639	0.0098941	0.00617113
Non UV Cellular	Experiment 1	Experiment 2	Experiment 3	Average	Standard deviation
0h	1	1	1	1	0
2h	1.36982	1.35743	1.28634	1.33786	0.0450501	0.00587415	0.000552059
4h	1.18575	1.13049	1.09247	1.13623	0.0469034	0.0373133	0.368462
6h	1.3036	1.2338	1.45582	1.33107	0.113534	0.0370362	0.0866772
12h	1.16362	1.91847	1.81005	1.63071	0.408129	0.115823	0.0954058

## Sheet: Figure 1c
Mature m125b		Experiment 1	Experiment 2	Experiment 3	Average	Standard deviation	ttest
							non uv and non uv act
No UV No Act D	0h	1	1	1	1	0
	0.5h	0.82645	1.01396	0.953095	0.931168	0.0956583	0.447321
	1h	1.33793	0.923382	1.40899	1.22343	0.262269	0.0356053
	1.5h	1.31951	1.23542	1.76737	1.44076	0.285953	0.00486558
	2h	1.42405	1.25701	1.37425	1.35177	0.0857578	0.0257404
							non uv act and uv act
No UV +Act D	0h	1	1	1	1	0
	0.5h	1.1607	0.959264	0.581828	0.900599	0.293863	0.11687
	1h	0.76313	0.726986	0.828063	0.772726	0.051217	0.0144092
	1.5h	0.48971	0.351111	0.631015	0.490612	0.139954	0.280153
	2h	0.240649	0.174948	0.885799	0.433799	0.39282	0.421027
							non uv and uv
UV-Act D	0h	1	1	1	1	0
	0.5h	0.864537	0.923382	0.703427	0.830449	0.113871	0.174905
	1h	0.812252	0.639493	0.76033	0.737358	0.0886411	0.022656
	1.5h	0.535887	0.48971	0.471455	0.499017	0.0332088	0.0168541
	2h	0.32197	0.288172	0.435781	0.348641	0.0773346	0.00124969
							uv and uv act
UV+ActD	0h	1	1	1	1	0
	0.5h	0.327598	0.455335	0.625334	0.469422	0.149367	0.0636732
	1h	0.25349	0.332171	0.554454	0.380038	0.156087	0.0382126
	1.5h	0.213899	0.524858	0.448597	0.395785	0.162067	0.224668
	2h	0.234881	0.458502	0.470416	0.387933	0.132681	0.324972

## Sheet: Figure 1d
	Experiment 1	Experiment 2	Experiment 3	Experiment 4
	Cellular miR-125b	Cellular miR-125b	Cellular miR-125b	Cellular miR-125b	Average	standard deviation	ttest
0hr cellular	1	1	1	1	1	0
0.5hr cellular	0.668518	0.815416	0.976497	0.953114	0.853386	0.142267	0.131356
1hr cellular	0.498554	0.582338	0.613676	0.622492	0.579265	0.0564991	0.000656862
1.5hr cellular	0.220446	0.559546	0.584938	0.551739	0.479167	0.173062	0.00919047
2hr cellular	0.267505	0.258444	0.41776	0.232897	0.294151	0.0836981	0.000453863
	Experiment 1	Experiment 2	Experiment 3	Experiment 4
	Extra-cellular miR-125b	Extra-cellular miR-125b	Extra-cellular miR-125b	Extra-cellular miR-125b	Average	standard deviation	ttest
0hr extracellular	1	1	1	1	1	0
0.5hr extracellular	4.95937	2.58495	1.53976	4.71733	3.45035	1.66149	0.0600446
1hr extracellular	6.48505	4.39917	2.73207	6.43007	5.01159	1.80318	0.0211213
1.5hr extracellular	14.6412	9.17726	8.51644	14.0141	11.5872	3.1861	0.00694226
2hr extracellular	39.629	20.8928	32.6729	21.3462	28.6352	9.1331	0.00905153

## Sheet: Figure 1e
UV extra Cellular	Experiment 1	Experiment 2	Experiment 3	Average	Standard deviation	ttest	ttest
0h	1	1	1	1	0
2h	20.4815	14.4481	14.2146	16.3814	3.55271	0.0173223
4h	4.92082	6.67652	5.59705	5.73146	0.885533	0.0114755	0.0497116
6h	2.68043	1.14805	0.970998	1.59982	0.940009	0.384226	0.0102727
12h	1.08414	0.693011	0.956634	0.911263	0.199475	0.52157	0.0158139
Non UV extra Cellular	Experiment 1	Experiment 2	Experiment 3	Average	Standard deviation	ttest	ttest
0h	1	1	1	1	0
2h	1.86518	1.88733	0.857394	1.53664	0.588346	0.25492	0.0159857
4h	1.08431	1.46825	0.818215	1.12359	0.326791	0.579705	0.00764108
6h	1.65709	1.1308	1.40308	1.39699	0.263194	0.120578	0.68377
12h	1.02207	1.10824	1.31446	1.14826	0.150244	0.229549	0.255881

## Sheet: Figure 1f
miR-125b	Experiment 1	Experiment 2	Experiment 3	Average	Standard deviation	ttest	ttest
0h	1	1	1	1	0
2h	0.353162	0.54262	0.532185	0.475989	0.106499	0.0134907
4h	1.23101	1.22778	1.63014	1.36298	0.231378	0.112954
6h	1.90156	1.86693	1.76541	1.84463	0.0707648	0.00233161
8h	2.86126	2.81019	1.92519	2.53221	0.526316	0.037153
12h	3.3323	3.39307	3.22657	3.31731	0.0842558	0.000440375
miR-21	Experiment 1	Experiment 2	Experiment 3	Average	Standard deviation	ttest	ttest
0h	1	1	1	1	0
2h	0.853781	0.706491	0.698443	0.752905	0.0874537	0.0393094	0.131685
4h	0.514494	1.06487	1.09846	0.892608	0.327887	0.627699	0.101746
6h	0.558128	0.937312	0.699143	0.731528	0.191655	0.136049	0.0117497
8h	0.438189	0.901071	0.913093	0.750784	0.270782	0.251947	0.0496105
12h	0.730715	1.15211	1.15626	1.01303	0.244499	0.934879	0.00458701

## Sheet: Figure 2a
UV Cellular	Experiment 1	Experiment 2	Experiment 3	Average	Standard Deviation	ttest
0hr	1	1	1	1	0
2hr	0.19166	0.278536	0.343109	0.271101	0.0759977	0.00360406
UV extracellular	Experiment 1	Experiment 2	Experiment 3	Average	Standard Deviation	ttest
0hr	1	1	1	1	0
2hr	13.6212	13.7407	14.0329	13.7983	0.211796	9.12752e-05
GW4869 + UV cellular	Experiment 1	Experiment 2	Experiment 3	Average	Standard Deviation	ttest	ttest
0hr	1	1	1	1	0
2hr	0.537737	0.622571	0.742494	0.634267	0.102878	0.0253758	0.00248006
GW4869 + UV extracellular	Experiment 1	Experiment 2	Experiment 3	Average	Standard Deviation	ttest	ttest
0hr	1	1	1	1	0
2hr	2.13672	2.13923	2.7298	2.33525	0.341693	0.0211389	5.73427e-05

## Sheet: Figure 2b
Cellular	Experiment 1	Experiment 2	Experiment 3	Average	Standard deviation	ttest
0h	1	1	1	1	0
2h	0.361339	0.411796	0.49827	0.423801	0.0692507	0.00478036
Exosomal	Experiment 1	Experiment 2	Experiment 3	Average	Standard deviation	ttest
0h	1	1	1	1	0
2h	5.05511	3.36359	3.19319	3.87063	1.02932	0.0402856

## Sheet: Figure 2c
Cellular miR-125b level	Control	Experiment 1	Experiment 2	Experiment 3	Average	standard deviation	ttest	ttest
	0h	1	1	1	1	0
	2h	0.375347	0.411796	0.320058	0.369067	0.0461899	0.00178174
	GW4869 treatment
	0h	1	1	1	1	0
	2h	0.651043	0.993092	0.95471	0.866282	0.187387	0.341936	0.0470409
Exosomal miR-125b level	Control	Experiment 1	Experiment 2	Experiment 3	Average	standard deviation	ttest	ttest
	0h	1	1	1	1	0
	2h	4.89178	5.87667	4.60016	5.12287	0.668897	0.00866017
	GW4869 treatment
	0h	1	1	1	1	0
	2h	0.80458	1.24401	1.17203	1.07354	0.235691	0.643032	0.00731455

## Sheet: Figure 2e
Exosome quantification UV 0h							Exosome quantification UV 2h
Bin centre (nm)	Concentration average	Concentration average	Average	Standard deviation			Bin centre (nm)	Concentration average	Concentration average	Average	Standard deviation
0.5	0	0	0	0			0.5	0	0	0	0
1.5	0	0	0	0			1.5	0	0	0	0
2.5	0	0	0	0			2.5	0	0	0	0
3.5	0	0	0	0			3.5	0	0	0	0
4.5	0	0	0	0			4.5	0	0	0	0
5.5	0	0	0	0			5.5	0	0	0	0
6.5	0	0	0	0			6.5	0	0	0	0
7.5	0	0	0	0			7.5	0	0	0	0
8.5	0	0	0	0			8.5	0	0	0	0
9.5	0	0	0	0			9.5	0	0	0	0
10.5	0	0	0	0			10.5	0	0	0	0
11.5	0	0	0	0			11.5	0	0	0	0
12.5	0	0	0	0			12.5	0	0	0	0
13.5	0	0	0	0			13.5	0	0	0	0
14.5	0	0	0	0			14.5	0	0	0	0
15.5	0	0	0	0			15.5	0	0	0	0
16.5	0	0	0	0			16.5	0	0	0	0
17.5	2	0	1	1.41421			17.5	0	0	0	0
18.5	19	0	9.5	13.435			18.5	0	0	0	0
19.5	101	0	50.5	71.4178			19.5	0	0	0	0
20.5	408	0	204	288.5			20.5	0	0	0	0
21.5	1247	0	623.5	881.762			21.5	0	0	0	0
22.5	2948	0	1474	2084.55			22.5	0	0	0	0
23.5	5509	0	2754.5	3895.45			23.5	0	0	0	0
24.5	8320	0	4160	5883.13			24.5	0	0	0	0
25.5	10391	0	5195.5	7347.55			25.5	0	0	0	0
26.5	10996	0	5498	7775.35			26.5	0	0	0	0
27.5	10132	0	5066	7164.41			27.5	0	0	0	0
28.5	8444	0	4222	5970.81			28.5	0	0	0	0
29.5	6811	0	3405.5	4816.1			29.5	0	0	0	0
30.5	5977	0	2988.5	4226.38			30.5	0	0	0	0
31.5	6392	0	3196	4519.83			31.5	1	0	0.5	0.707107
32.5	8250	0	4125	5833.63			32.5	5	0	2.5	3.53553
33.5	11740	0	5870	8301.43			33.5	15	0	7.5	10.6066
34.5	17188	0	8594	12153.8			34.5	42	0	21	29.6985
35.5	24617	0	12308.5	17406.8			35.5	103	1	52	72.1249
36.5	32961	0	16480.5	23306.9			36.5	230	4	117	159.806
37.5	40105	0	20052.5	28358.5			37.5	470	9	239.5	325.976
38.5	44112	0	22056	31191.9			38.5	882	20	451	609.526
39.5	44407	0	22203.5	31400.5			39.5	1544	40	792	1063.49
40.5	41815	0	20907.5	29567.7			40.5	2572	77	1324.5	1764.23
41.5	37756	0	18878	26697.5			41.5	4206	136	2171	2877.92
42.5	33486	0	16743	23678.2			42.5	7069	228	3648.5	4837.32
43.5	29793	0	14896.5	21066.8			43.5	12656	359	6507.5	8695.29
44.5	27077	0	13538.5	19146.3			44.5	23910	538	12224	16526.5
45.5	25568	0	12784	18079.3			45.5	45022	770	22896	31290.9
46.5	25518	1	12759.5	18043.2			46.5	79245	1056	40150.5	55288
47.5	27317	4	13660.5	19313.2			47.5	125122	1393	63257.5	87489.6
48.5	31503	13	15758	22266.8			48.5	174628	1776	88202	122225
49.5	38687	34	19360.5	27331.8			49.5	216506	2194	109350	151541
50.5	49437	76	24756.5	34903.5			50.5	242722	2636	122679	169766
51.5	64172	146	32159	45273.2			51.5	252316	3087	127702	176232
52.5	83134	245	41689.5	58611.4			52.5	250158	3535	126846	174389
53.5	106438	366	53402	75004.2			53.5	243131	3966	123548	169115
54.5	134202	493	67347.5	94546.5			54.5	237187	4372	120780	164625
55.5	166718	608	83663	117458			55.5	236394	4743	120568	163802
56.5	204622	699	102660	144195			56.5	243320	5077	124198	168463
57.5	249054	765	124910	175567			57.5	259798	5375	132586	179904
58.5	301787	820	151304	212816			58.5	287548	5643	146596	199337
59.5	365325	891	183108	257694			59.5	328549	5896	167222	228150
60.5	442985	1018	222002	312518			60.5	385172	6159	195666	268003
61.5	538931	1263	270097	380189			61.5	460157	6470	233314	320805
62.5	658172	1712	329942	464187			62.5	556460	6883	281672	388610
63.5	806471	2494	404482	568498			63.5	677021	7470	342246	473444
64.5	990114	3802	496958	697428			64.5	824456	8319	416388	577096
65.5	1215501	5920	610710	855303			65.5	1000718	9540	505129	700869
66.5	1488501	9266	748884	1.04598e+06			66.5	1206770	11254	609012	845357
67.5	1813596	14454	914025	1.27219e+06			67.5	1442320	13590	727955	1.01026e+06
68.5	2192919	22364	1.10764e+06	1.53481e+06			68.5	1705660	16683	861172	1.19429e+06
69.5	2625418	34240	1329829	1.83224e+06			69.5	1993653	20661	1007157	1.39512e+06
70.5	3106409	51789	1579099	2.15994e+06			70.5	2301851	25644	1.16375e+06	1.60952e+06
71.5	3627748	77273	1.85251e+06	2.51056e+06			71.5	2624740	31744	1328242	1.83353e+06
72.5	4178648	113557	2.1461e+06	2.87445e+06			72.5	2956049	39071	1497560	2.06261e+06
73.5	4746913	164063	2455488	3.24056e+06			73.5	3289120	47738	1668429	2.292e+06
74.5	5320151	232598	2.77637e+06	3.59744e+06			74.5	3617299	57888	1.83759e+06	2.51688e+06
75.5	5886580	323007	3.10479e+06	3.93404e+06			75.5	3934356	69713	2.00203e+06	2.73272e+06
76.5	6435242	438663	3.43695e+06	4.24022e+06			76.5	4234922	83488	2159205	2.93551e+06
77.5	6955757	581844	3.7688e+06	4.50704e+06			77.5	4514907	99612	2.30726e+06	3.12209e+06
78.5	7437951	753105	4095528	4.7269e+06			78.5	4771829	118642	2.44524e+06	3.2903e+06
79.5	7871753	950782	4.41127e+06	4.89387e+06			79.5	5004980	141341	2.57316e+06	3.43911e+06
80.5	8247543	1170769	4709156	5.00403e+06			80.5	5215365	168703	2692034	3.56853e+06
81.5	8556955	1406680	4.98182e+06	5.05601e+06			81.5	5405393	201981	2803687	3.67937e+06
82.5	8793905	1650400	5.22215e+06	5.05122e+06			82.5	5578363	242693	2910528	3.77289e+06
83.5	8955530	1892973	5.42425e+06	4.99398e+06			83.5	5737851	292601	3015226	3.85037e+06
84.5	9042733	2125679	5584206	4.8911e+06			84.5	5887116	353676	3120396	3.91273e+06
85.5	9060186	2341094	5700640	4.75112e+06			85.5	6028654	428029	3.22834e+06	3.96024e+06
86.5	9015753	2533959	5774856	4.58332e+06			86.5	6163962	517820	3340891	3.99243e+06
87.5	8919481	2701696	5.81059e+06	4.39664e+06			87.5	6293550	625152	3459351	4.00816e+06
88.5	8782356	2844507	5.81343e+06	4.19869e+06			88.5	6417138	751947	3.58454e+06	4.00589e+06
89.5	8615068	2965066	5790067	3.99515e+06			89.5	6533970	899816	3716893	3.98395e+06
90.5	8426991	3067905	5747448	3.78945e+06			90.5	6643136	1069948	3856542	3.94084e+06
91.5	8225511	3158611	5692061	3.58284e+06			91.5	6743838	1262999	4.00342e+06	3.87554e+06
92.5	8015777	3242986	5.62938e+06	3.37487e+06			92.5	6835535	1479029	4157282	3.78762e+06
93.5	7800870	3326287	5.56358e+06	3.16401e+06			93.5	6917963	1717458	4.31771e+06	3.67731e+06
94.5	7582306	3412637	5.49747e+06	2.9484e+06			94.5	6991051	1977079	4484065	3.54541e+06
95.5	7360757	3504642	5.4327e+06	2.72669e+06			95.5	7054766	2256088	4655427	3.39318e+06
96.5	7136799	3603244	5.37002e+06	2.4986e+06			96.5	7108938	2552160	4830549	3.22213e+06
97.5	6911535	3707776	5.30966e+06	2.2654e+06			97.5	7153104	2862521	5.00781e+06	3.0339e+06
98.5	6686937	3816202	5.25157e+06	2.02992e+06			98.5	7186387	3184045	5185216	2.83008e+06
99.5	6465872	3925493	5.19568e+06	1.79632e+06			99.5	7207453	3513320	5.36039e+06	2.61215e+06
100.5	6251842	4032085	5.14196e+06	1.56961e+06			100.5	7214531	3846722	5.53063e+06	2.3814e+06
101.5	6048549	4132350	5.09045e+06	1.35496e+06			101.5	7205507	4180453	5692980	2.13904e+06
102.5	5859420	4223046	5041233	1.15709e+06			102.5	7178095	4510583	5844339	1.88622e+06
103.5	5687222	4301660	4994441	979740			103.5	7130050	4833071	5.98156e+06	1.62421e+06
104.5	5533829	4366629	4950229	825335			104.5	7059431	5143798	6.10161e+06	1.35456e+06
105.5	5400158	4417421	4.90879e+06	694900			105.5	6964852	5438609	6.20173e+06	1.07922e+06
106.5	5286255	4454462	4.87036e+06	588166			106.5	6845714	5713384	6279549	800678
107.5	5191456	4478969	4.83521e+06	503804			107.5	6702368	5964146	6333257	522002
108.5	5114584	4492706	4803645	439734			108.5	6536186	6187203	6.36169e+06	246768
109.5	5054138	4497725	4.77593e+06	393443			109.5	6349528	6379339	6.36443e+06	21079.6
110.5	5008434	4496130	4752282	362254			110.5	6145614	6538020	6341817	277473
111.5	4975705	4489889	4732797	343524			111.5	5928310	6661607	6.29496e+06	518519
112.5	4954165	4480708	4.71744e+06	334785			112.5	5701869	6749542	6.22571e+06	740817
113.5	4942033	4469971	4706002	333798			113.5	5470659	6802467	6136563	941730
114.5	4937544	4458720	4698132	338580			114.5	5238918	6822255	6.03059e+06	1.11959e+06
115.5	4938948	4447675	4.69331e+06	347382			115.5	5010548	6811931	5.91124e+06	1.27377e+06
116.5	4944504	4437271	4.69089e+06	358668			116.5	4788979	6775483	5782231	1.40467e+06
117.5	4952470	4427694	4690082	371073			117.5	4577091	6717582	5.64734e+06	1.51356e+06
118.5	4961096	4418924	4690010	383373			118.5	4377201	6643246	5.51022e+06	1.60234e+06
119.5	4968603	4410760	4.68968e+06	394455			119.5	4191092	6557490	5374291	1.6733e+06
120.5	4973172	4402852	4688012	403277			120.5	4020059	6465003	5242531	1.72884e+06
121.5	4972930	4394721	4.68383e+06	408856			121.5	3864983	6369883	5117433	1.77123e+06
122.5	4965945	4385776	4.67586e+06	410241			122.5	3726384	6275461	5.00092e+06	1.80247e+06
123.5	4950241	4375341	4662791	406516			123.5	3604457	6184214	4.89434e+06	1.82416e+06
124.5	4923833	4362672	4.64325e+06	396801			124.5	3499090	6097758	4798424	1.83754e+06
125.5	4884797	4346989	4615893	380288			125.5	3409842	6016921	4.71338e+06	1.84348e+06
126.5	4831354	4327503	4.57943e+06	356276			126.5	3335902	5941852	4638877	1.84268e+06
127.5	4761978	4303451	4.53271e+06	324228			127.5	3276029	5872170	4.5741e+06	1.83575e+06
128.5	4675503	4274133	4474818	283811			128.5	3228497	5807109	4517803	1.82335e+06
129.5	4571228	4238946	4405087	234959			129.5	3191073	5745666	4.46837e+06	1.80637e+06
130.5	4448996	4197423	4.32321e+06	177889			130.5	3161040	5686720	4423880	1.78593e+06
131.5	4309260	4149256	4229258	113140			131.5	3135311	5629131	4382221	1.7634e+06
132.5	4153116	4094325	4.12372e+06	41571.5			132.5	3110613	5571812	4.34121e+06	1.74033e+06
133.5	3982318	4032707	4.00751e+06	35630.4			133.5	3083764	5513775	4.29877e+06	1.71828e+06
134.5	3799260	3964673	3.88197e+06	116965			134.5	3051974	5454158	4253066	1.6986e+06
135.5	3606925	3890677	3748801	200643			135.5	3013153	5392240	4.2027e+06	1.68227e+06
136.5	3408789	3811329	3610059	284639			136.5	2966130	5327449	4.14679e+06	1.6697e+06
137.5	3208670	3727363	3.46802e+06	366771			137.5	2910756	5259369	4.08506e+06	1.66072e+06
138.5	3010524	3639596	3325060	444821			138.5	2847858	5187745	4.0178e+06	1.65455e+06
139.5	2818208	3548888	3183548	516669			139.5	2779045	5112494	3.94577e+06	1.65e+06
140.5	2635228	3456106	3045667	580448			140.5	2706416	5033713	3.87006e+06	1.64565e+06
141.5	2464513	3362093	2913303	634685			141.5	2632227	4951684	3.79196e+06	1.6401e+06
142.5	2308243	3267642	2.78794e+06	678398			142.5	2558575	4866868	3.71272e+06	1.63221e+06
143.5	2167756	3173485	2.67062e+06	711158			143.5	2487167	4779893	3633530	1.6212e+06
144.5	2043546	3080280	2561913	733082			144.5	2419175	4691533	3555354	1.6068e+06
145.5	1935336	2988615	2.46198e+06	744781			145.5	2355203	4602664	3.47893e+06	1.58919e+06
146.5	1842207	2899011	2370609	747273			146.5	2295332	4514226	3404779	1.56899e+06
147.5	1762768	2811922	2287345	741864			147.5	2239226	4427174	3333200	1.54711e+06
148.5	1695328	2727749	2.21154e+06	730032			148.5	2186261	4342424	3.26434e+06	1.52464e+06
149.5	1638052	2646841	2.14245e+06	713322			149.5	2135655	4260813	3198234	1.50271e+06
150.5	1589104	2569504	2079304	693247			150.5	2086595	4183057	3134826	1.48242e+06
151.5	1546747	2496000	2.02137e+06	671223			151.5	2038326	4109720	3074023	1.4647e+06
152.5	1509421	2426551	1967986	648509			152.5	1990219	4041194	3.01571e+06	1.45026e+06
153.5	1475790	2361340	1918565	626178			153.5	1941819	3977689	2959754	1.43958e+06
154.5	1444771	2300506	1.87264e+06	605096			154.5	1892862	3919226	2906044	1.43286e+06
155.5	1415539	2244146	1.82984e+06	585914			155.5	1843278	3865642	2854460	1.43003e+06
156.5	1387527	2192312	1.78992e+06	569069			156.5	1793178	3816603	2.80489e+06	1.43078e+06
157.5	1360406	2145007	1.75271e+06	554797			157.5	1742831	3771619	2757225	1.43457e+06
158.5	1334064	2102184	1718124	543143			158.5	1692640	3730066	2711353	1.44068e+06
159.5	1308574	2063746	1686160	533987			159.5	1643100	3691214	2667157	1.44824e+06
160.5	1284152	2029544	1656848	527072			160.5	1594773	3654260	2.62452e+06	1.45628e+06
161.5	1261121	1999376	1.63025e+06	522025			161.5	1548244	3618357	2.5833e+06	1.46379e+06
162.5	1239862	1972989	1.60643e+06	518399			162.5	1504092	3582657	2.54337e+06	1.46977e+06
163.5	1220768	1950084	1585426	515704			163.5	1462859	3546342	2.5046e+06	1.47324e+06
164.5	1204198	1930313	1.56726e+06	513441			164.5	1425021	3508661	2466841	1.47336e+06
165.5	1190439	1913290	1.55186e+06	511133			165.5	1390963	3468955	2429959	1.46936e+06
166.5	1179668	1898592	1539130	508356			166.5	1360959	3426680	2.39382e+06	1.46069e+06
167.5	1171926	1885769	1.52885e+06	504763			167.5	1335157	3381424	2.35829e+06	1.44693e+06
168.5	1167100	1874354	1520727	500104			168.5	1313563	3332904	2.32323e+06	1.42789e+06
169.5	1164926	1863871	1.5144e+06	494229			169.5	1296040	3280967	2.2885e+06	1.40356e+06
170.5	1164992	1853846	1509419	487093			170.5	1282306	3225581	2.25394e+06	1.3741e+06
171.5	1166762	1843820	1505291	478752			171.5	1271938	3166815	2.21938e+06	1.33988e+06
172.5	1169615	1833363	1501489	469341			172.5	1264395	3104825	2184610	1.30138e+06
173.5	1172879	1822082	1.49748e+06	459056			173.5	1259038	3039837	2.14944e+06	1.25922e+06
174.5	1175882	1809632	1492757	448129			174.5	1255164	2972132	2113648	1.21408e+06
175.5	1177998	1795725	1.48686e+06	436799			175.5	1252046	2902038	2077042	1.16672e+06
176.5	1178685	1780138	1.47941e+06	425291			176.5	1248974	2829921	2.03945e+06	1.1179e+06
177.5	1177521	1762715	1470118	413795			177.5	1245295	2756183	2000739	1.06836e+06
178.5	1174215	1743366	1.45879e+06	402451			178.5	1240448	2681263	1.96086e+06	1.01881e+06
179.5	1168621	1722066	1.44534e+06	391345			179.5	1233993	2605635	1919814	969897
180.5	1160723	1698851	1429787	380514			180.5	1225618	2529813	1.87772e+06	922205
181.5	1150616	1673811	1.41221e+06	369955			181.5	1215147	2454347	1834747	876247
182.5	1138481	1647076	1.39278e+06	359631			182.5	1202521	2379820	1.79117e+06	832476
183.5	1124551	1618811	1371681	349495			183.5	1187780	2306842	1747311	791296
184.5	1109081	1589206	1.34914e+06	339500			184.5	1171035	2236044	1.70354e+06	753075
185.5	1092321	1558461	1325391	329611			185.5	1152437	2168061	1660249	718155
186.5	1074496	1526781	1.30064e+06	319814			186.5	1132150	2103524	1617837	686865
187.5	1055794	1494368	1275081	310119			187.5	1110332	2043043	1.57669e+06	659526
188.5	1036358	1461413	1.24889e+06	300559			188.5	1087120	1987194	1537157	636448
189.5	1016286	1428093	1.22219e+06	291192			189.5	1062621	1936502	1.49956e+06	617927
190.5	995642	1394572	1195107	282086			190.5	1036920	1891427	1.46417e+06	604228
191.5	974456	1360994	1167725	273324			191.5	1010085	1852349	1431217	595571
192.5	952738	1327489	1.14011e+06	264989			192.5	982177	1819560	1.40087e+06	592119
193.5	930485	1294172	1.11233e+06	257166			193.5	953267	1793244	1.37326e+06	593953
194.5	907687	1261145	1084416	249933			194.5	923447	1773473	1348460	601059
195.5	884335	1228502	1.05642e+06	243363			195.5	892842	1760193	1.32652e+06	613310
196.5	860421	1196330	1.02838e+06	237524			196.5	861615	1753220	1.30742e+06	630460
197.5	835942	1164710	1000326	232474			197.5	829969	1752236	1.2911e+06	652141
198.5	810898	1133721	972310	228270			198.5	798146	1756785	1.27747e+06	677860
199.5	785299	1103441	944370	224960			199.5	766422	1766280	1266351	707006
200.5	759154	1073945	916550	222591			200.5	735091	1780015	1257553	738873
201.5	732484	1045307	888896	221199			201.5	704461	1797177	1250819	772667
202.5	705314	1017599	861456	220819			202.5	674835	1816872	1.24585e+06	807542
203.5	677679	990890	834284	221474			203.5	646499	1838152	1.24233e+06	842626
204.5	649627	965244	807436	223175			204.5	619713	1860051	1239882	877051
205.5	621222	940719	780970	225918			205.5	594697	1881618	1.23816e+06	909991
206.5	592546	917368	754957	229684			206.5	571624	1901961	1.23679e+06	940690
207.5	563705	895233	729469	234426			207.5	550613	1920277	1235445	968499
208.5	534829	874351	704590	240078			208.5	531726	1935890	1233808	992894
209.5	506075	854745	680410	246547			209.5	514963	1948268	1.23162e+06	1.0135e+06
210.5	477621	836432	657026	253718			210.5	500265	1957048	1.22866e+06	1.0301e+06
211.5	449671	819417	634544	261450			211.5	487509	1962029	1224769	1.04264e+06
212.5	422444	803697	613070	269587			212.5	476513	1963177	1219845	1.05123e+06
213.5	396173	789261	592717	277955			213.5	467038	1960598	1213818	1.05611e+06
214.5	371092	776087	573590	286375			214.5	458792	1954525	1.20666e+06	1.05764e+06
215.5	347434	764150	555792	294663			215.5	451438	1945277	1.19836e+06	1.0563e+06
216.5	325425	753415	539420	302635			216.5	444604	1933234	1188919	1.05262e+06
217.5	305273	743845	524559	310117			217.5	437899	1918801	1178350	1.04716e+06
218.5	287167	735395	511281	316945			218.5	430925	1902383	1166654	1.04048e+06
219.5	271275	728017	499646	322965			219.5	423304	1884355	1.15383e+06	1.03312e+06
220.5	257742	721660	489701	328040			220.5	414699	1865051	1139875	1.02555e+06
221.5	246688	716267	481478	332042			221.5	404836	1844754	1124795	1.01818e+06
222.5	238210	711781	474996	334865			222.5	393529	1823690	1.10861e+06	1.01128e+06
223.5	232381	708139	470260	336412			223.5	380696	1802034	1091365	1.00504e+06
224.5	229244	705276	467260	336605			224.5	366371	1779920	1.07315e+06	999530
225.5	228815	703125	465970	335388			225.5	350702	1757448	1054075	994720
226.5	231068	701614	466341	332726			226.5	333943	1734699	1034321	990484
227.5	235934	700671	468302	328619			227.5	316437	1711741	1014089	986629
228.5	243284	700219	471752	323102			228.5	298583	1688646	993614	982923
229.5	252926	700180	476553	316256			229.5	280808	1665486	973147	979115
230.5	264590	700476	482533	308218			230.5	263530	1642344	952937	974969
231.5	277925	701028	489476	299179			231.5	247130	1619310	933220	970278
232.5	292502	701755	497128	289386			232.5	231925	1596478	914202	964885
233.5	307817	702579	505198	279139			233.5	218152	1573942	896047	958688
234.5	323309	703426	513368	268783			234.5	205965	1551792	878878	951643
235.5	338380	704223	521302	258690			235.5	195432	1530106	862769	943757
236.5	352425	704902	528664	249239			236.5	186551	1508946	847748	935074
237.5	364864	705403	535134	240797			237.5	179257	1488356	833806	925673
238.5	375176	705671	540424	233695			238.5	173447	1468358	820902	915640
239.5	382928	705659	544294	228205			239.5	168988	1448951	808970	905071
240.5	387800	705329	546564	224527			240.5	165737	1430115	797926	894050
241.5	389599	704653	547126	222777			241.5	163551	1411815	787683	882656
242.5	388264	703612	545938	222985			242.5	162297	1393999	778148	870945
243.5	383861	702197	543029	225098			243.5	161854	1376610	769232	858962
244.5	376567	700409	538488	228991			244.5	162120	1359587	760854	846737
245.5	366653	698256	532454	234479			245.5	163007	1342869	752938	834288
246.5	354454	695757	525106	241338			246.5	164445	1326403	745424	821628
247.5	340347	692937	516642	249319			247.5	166378	1310144	738261	808765
248.5	324727	689828	507278	258165			248.5	168759	1294056	731408	795705
249.5	307987	686466	497226	267625			249.5	171553	1278118	724836	782460
250.5	290502	682891	486696	277461			250.5	174730	1262321	718526	769043
251.5	272621	679147	475884	287457			251.5	178264	1246667	712466	755475
252.5	254655	675275	464965	297423			252.5	182131	1231170	706650	741783
253.5	236883	671317	454100	307191			253.5	186309	1215852	701080	727997
254.5	219544	667314	443429	316621			254.5	190774	1200741	695758	714155
255.5	202846	663302	433074	325592			255.5	195500	1185871	690686	700298
256.5	186965	659311	423138	333999			256.5	200458	1171275	685866	686471
257.5	172048	655368	413708	341759			257.5	205617	1156991	681304	672723
258.5	158222	651493	404858	348795			258.5	210942	1143053	676998	659102
259.5	145594	647699	396646	355042			259.5	216392	1129493	672942	645660
260.5	134255	643992	389124	360438			260.5	221923	1116344	669134	632451
261.5	124289	640372	382330	364926			261.5	227489	1103633	665561	619527
262.5	115770	636832	376301	368446			262.5	233037	1091388	662212	606946
263.5	108766	633358	371062	370943			263.5	238513	1079633	659073	594762
264.5	103342	629933	366638	372356			264.5	243858	1068394	656126	583035
265.5	99554	626530	363042	372628			265.5	249012	1057696	653354	571826
266.5	97448	623124	360286	371709			266.5	253916	1047565	650740	561195
267.5	97048	619684	358366	369559			267.5	258506	1038030	648268	551207
268.5	98347	616175	357261	366160			268.5	262724	1029121	645922	541925
269.5	101292	612565	356928	361525			269.5	266512	1020872	643692	533413
270.5	105765	608820	357292	355714			270.5	269816	1013318	641567	525735
271.5	111574	604905	358240	348838			271.5	272588	1006499	639544	518953
272.5	118435	600791	359613	341077			272.5	274788	1000455	637622	513124
273.5	125975	596448	361212	332675			273.5	276382	995226	635804	508299
274.5	133734	591851	362792	323938			274.5	277349	990853	634101	504524
275.5	141193	586978	364086	315218			275.5	277677	987374	632526	501832
276.5	147804	581814	364809	306891			276.5	277366	984824	631095	500248
277.5	153038	576344	364691	299323			277.5	276428	983233	629830	499787
278.5	156439	570563	363501	292830			278.5	274888	982622	628755	500444
279.5	157675	564468	361072	287646			279.5	272782	983006	627894	502204
280.5	156579	558063	357321	283892			280.5	270157	984386	627272	505036
281.5	153175	551355	352265	281556			281.5	267071	986751	626911	508891
282.5	147677	544357	346017	280495			282.5	263592	990078	626835	513703
283.5	140468	537085	338776	280451			283.5	259791	994326	627058	519395
284.5	132054	529562	330808	281081			284.5	255751	999440	627596	525868
285.5	123010	521811	322410	281995			285.5	251556	1005344	628450	533009
286.5	113915	513859	313887	282803			286.5	247295	1011950	629622	540693
287.5	105298	505737	305518	283153			287.5	243062	1019148	631105	548776
288.5	97595	497474	297534	282757			288.5	238953	1026815	632884	557103
289.5	91121	489104	290112	281416			289.5	235066	1034811	634938	565505
290.5	86066	480659	283362	279019			290.5	231502	1042985	637244	573805
291.5	82500	472171	277336	275539			291.5	228365	1051172	639768	581812
292.5	80399	463673	272036	271016			292.5	225757	1059201	642479	589334
293.5	79663	455196	267430	265542			293.5	223777	1066896	645336	596175
294.5	80150	446767	263458	259237			294.5	222518	1074078	648298	602144
295.5	81698	438415	260056	252237			295.5	222056	1080572	651314	607062
296.5	84140	430164	257152	244676			296.5	222445	1086206	654326	610771
297.5	87322	422036	254679	236679			297.5	223708	1090821	657264	613141
298.5	91108	414050	252579	228354			298.5	225821	1094270	660046	614086
299.5	95379	406222	250800	219799			299.5	228709	1096423	662566	613566
300.5	100039	398564	249302	211089			300.5	232235	1097170	664702	611601
301.5	105007	391088	248048	202290			301.5	236197	1096423	666310	608272
302.5	110213	383801	247007	193456			302.5	240332	1094120	667226	603719
303.5	115598	376705	246152	184631			303.5	244323	1090223	667273	598142
304.5	121102	369804	245453	175859			304.5	247819	1084722	666270	591780
305.5	126668	363096	244882	167180			305.5	250455	1077631	664043	584902
306.5	132233	356579	244406	158637			306.5	251882	1068990	660436	577783
307.5	137726	350247	243986	150275			307.5	251795	1058865	655330	570685
308.5	143070	344094	243582	142145			308.5	249959	1047342	648650	563835
309.5	148175	338113	243144	134306			309.5	246236	1034527	640382	557406
310.5	152945	332295	242620	126820			310.5	240591	1020541	630566	551508
311.5	157273	326632	241952	119755			311.5	233101	1005522	619312	546184
312.5	161049	321113	241081	113182			312.5	223949	989615	606782	541408
313.5	164159	315731	239945	107178			313.5	213403	972973	593188	537097
314.5	166497	310476	238486	101809			314.5	201796	955754	578775	533129
315.5	167965	305340	236652	97138.8			315.5	189498	938116	563807	529353
316.5	168482	300315	234398	93220			316.5	176888	920214	548551	525611
317.5	167991	295396	231694	90088.9			317.5	164328	902199	533264	521754
318.5	166464	290577	228520	87761.1			318.5	152142	884217	518180	517655
319.5	163907	285854	224880	86229.6			319.5	140599	866404	503502	513222
320.5	160362	281224	220793	85462.3			320.5	129908	848886	489397	508394
321.5	155906	276686	216296	85404.4			321.5	120212	831781	475996	503155
322.5	150649	272239	211444	85977.1			322.5	111595	815192	463394	497518
323.5	144731	267885	206308	87083			323.5	104084	799213	451648	491530
324.5	138311	263626	200968	88611.1			324.5	97664	783926	440795	485261
325.5	131559	259465	195512	90443.2			325.5	92282	769399	430840	478794
326.5	124651	255406	190028	92457.7			326.5	87862	755693	421778	472228
327.5	117751	251455	184603	94543			327.5	84312	742856	413584	465661
328.5	111012	247617	179314	96594.3			328.5	81534	730925	406230	459189
329.5	104564	243898	174231	98524			329.5	79427	719931	399679	452905
330.5	98509	240305	169407	100265			330.5	77894	709895	393894	446892
331.5	92924	236844	164884	101767			331.5	76843	700830	388836	441225
332.5	87855	233523	160689	103003			332.5	76194	692743	384468	435966
333.5	83326	230347	156836	103960			333.5	75874	685636	380755	431167
334.5	79336	227325	153330	104644			334.5	75819	679505	377662	426870
335.5	75868	224460	150164	105070			335.5	75975	674342	375158	423109
336.5	72891	221760	147326	105266			336.5	76296	670134	373215	419907
337.5	70366	219230	144798	105263			337.5	76744	666867	371806	417280
338.5	68252	216875	142564	105092			338.5	77289	664522	370906	415236
339.5	66506	214698	140602	104788			339.5	77904	663078	370491	413781
340.5	65086	212703	138894	104381			340.5	78568	662513	370540	412911
341.5	63956	210894	137425	103901			341.5	79265	662803	371034	412624
342.5	63085	209271	136178	103369			342.5	79982	663922	371952	412908
343.5	62444	207838	135141	102809			343.5	80709	665841	373275	413751
344.5	62011	206593	134302	102235			344.5	81437	668531	374984	415138
345.5	61770	205538	133654	101659			345.5	82161	671963	377062	417053
346.5	61704	204671	133188	101093			346.5	82877	676103	379490	419474
347.5	61803	203991	132897	100542			347.5	83582	680919	382250	422381
348.5	62056	203495	132776	100012			348.5	84273	686376	385324	425751
349.5	62453	203180	132816	99509			349.5	84949	692436	388692	429558
350.5	62982	203042	133012	99037.4			350.5	85611	699062	392336	433775
351.5	63631	203076	133354	98602.5			351.5	86258	706213	396236	438374
352.5	64382	203276	133829	98212.9			352.5	86890	713848	400369	443326
353.5	65218	203636	134427	97876.3			353.5	87508	721922	404715	448598
354.5	66113	204147	135130	97604.8			354.5	88112	730390	409251	454159
355.5	67038	204801	135920	97413.2			355.5	88703	739203	413953	459973
356.5	67962	205589	136776	97317			356.5	89281	748312	418796	466005
357.5	68846	206499	137672	97335.4			357.5	89845	757663	423754	472219
358.5	69651	207520	138586	97488.1			358.5	90396	767204	428800	478576
359.5	70337	208639	139488	97794.3			359.5	90933	776877	433905	485036
360.5	70865	209842	140354	98271.6			360.5	91453	786625	439039	491561
361.5	71201	211114	141158	98933.4			361.5	91954	796389	444172	498111
362.5	71318	212439	141878	99787.6			362.5	92435	806106	449270	504642
363.5	71200	213801	142500	100834			363.5	92892	815716	454304	511114
364.5	70848	215182	143015	102060			364.5	93319	825155	459237	517486
365.5	70274	216564	143419	103443			365.5	93714	834359	464036	523715
366.5	69510	217930	143720	104949			366.5	94070	843266	468668	529762
367.5	68600	219260	143930	106533			367.5	94382	851812	473097	535584
368.5	67599	220537	144068	108143			368.5	94642	859934	477288	541143
369.5	66563	221743	144153	109729			369.5	94844	867571	481208	546401
370.5	65543	222860	144202	111240			370.5	94981	874664	484822	551319
371.5	64573	223872	144222	112641			371.5	95045	881156	488100	555864
372.5	63657	224764	144210	113920			372.5	95028	886992	491010	560003
373.5	62771	225525	144148	115084			373.5	94923	892121	493522	563704
374.5	61848	226142	143995	116173			374.5	94722	896496	495609	566940
375.5	60794	226608	143701	117248			375.5	94420	900074	497247	569683
376.5	59488	226916	143202	118389			376.5	94008	902818	498413	571915
377.5	57806	227063	142434	119683			377.5	93483	904693	499088	573612
378.5	55638	227051	141344	121207			378.5	92840	905673	499256	574760
379.5	52909	226881	139895	123017			379.5	92076	905736	498906	575345
380.5	49595	226560	138078	125133			380.5	91189	904867	498028	575357
381.5	45736	226096	135916	127534			381.5	90179	903056	496618	574791
382.5	41429	225502	133466	130159			382.5	89049	900301	494675	573642
383.5	36824	224792	130808	132913			383.5	87803	896605	492204	571909
384.5	32100	223980	128040	135680			384.5	86447	891979	489213	569597
385.5	27446	223086	125266	138338			385.5	84990	886438	485714	566709
386.5	23034	222126	122580	140779			386.5	83444	880006	481725	563254
387.5	19004	221120	120062	142918			387.5	81821	872710	477266	559243
388.5	15450	220086	117768	144700			388.5	80138	864585	472362	554688
389.5	12418	219042	115730	146105			389.5	78415	855668	467042	549601
390.5	9907	218002	113954	147145			390.5	76672	846005	461338	544001
391.5	7884	216982	112433	147855			391.5	74932	835642	455287	537903
392.5	6289	215993	111141	148283			392.5	73221	824631	448926	531327
393.5	5054	215044	110049	148485			393.5	71564	813026	442295	524293
394.5	4107	214142	109124	148517			394.5	69990	800884	435437	516820
395.5	3382	213288	108335	148426			395.5	68525	788265	428395	508933
396.5	2825	212484	107654	148251			396.5	67196	775227	421212	500654
397.5	2391	211725	107058	148021			397.5	66027	761831	413929	492008
398.5	2045	211008	106526	147759			398.5	65042	748139	406590	483023
399.5	1765	210324	106044	147473			399.5	64257	734210	399234	473728
400.5	1533	209662	105598	147169			400.5	63685	720104	391894	464158
401.5	1337	209011	105174	146848			401.5	63334	705879	384606	454348
402.5	1169	208358	104764	146505			402.5	63201	691589	377395	444337
403.5	1025	207691	104358	146135			403.5	63277	677290	370284	434173
404.5	900	206994	103947	145730			404.5	63542	663030	363286	423902
405.5	792	206254	103523	145284			405.5	63966	648859	356412	413582
406.5	698	205458	103078	144787			406.5	64509	634820	349664	403271
407.5	618	204592	102605	144231			407.5	65123	620954	343038	393032
408.5	550	203646	102098	143611			408.5	65750	607300	336525	382934
409.5	493	202609	101551	142918			409.5	66326	593890	330108	373044
410.5	447	201471	100959	142145			410.5	66782	580755	323768	363434
411.5	411	200225	100318	141290			411.5	67048	567922	317485	354171
412.5	386	198863	99624.5	140344			412.5	67056	555412	311234	345320
413.5	372	197382	98877	139307			413.5	66743	543245	304994	336938
414.5	370	195776	98073	138173			414.5	66056	531437	298746	329074
415.5	381	194045	97213	136941			415.5	64954	519998	292476	321765
416.5	408	192186	96297	135608			416.5	63411	508940	286176	315037
417.5	453	190200	95326.5	134171			417.5	61419	498266	279842	308897
418.5	517	188088	94302.5	132633			418.5	58989	487980	273484	303342
419.5	605	185851	93228	130989			419.5	56150	478083	267116	298352
420.5	720	183493	92106.5	129240			420.5	52950	468571	260760	293888
421.5	864	181018	90941	127388			421.5	49451	459441	254446	289907
422.5	1042	178429	89735.5	125432			422.5	45727	450685	248206	286349
423.5	1255	175732	88493.5	123374			423.5	41862	442295	242078	283149
424.5	1506	172933	87219.5	121217			424.5	37940	434260	236100	280241
425.5	1795	170037	85916	118965			425.5	34048	426568	230308	277554
426.5	2121	167052	84586.5	116624			426.5	30264	419206	224735	275024
427.5	2481	163983	83232	114199			427.5	26659	412159	219409	272590
428.5	2870	160839	81854.5	111701			428.5	23291	405411	214351	270200
429.5	3278	157626	80452	109141			429.5	20203	398947	209575	267812
430.5	3697	154352	79024.5	106529			430.5	17425	392747	205086	265393
431.5	4113	151025	77569	103882			431.5	14971	386796	200884	262920
432.5	4511	147652	76081.5	101216			432.5	12841	381074	196958	260380
433.5	4875	144242	74558.5	98547.4			433.5	11026	375562	193294	257766
434.5	5190	140802	72996	95892.2			434.5	9505	370243	189874	255080
435.5	5441	137340	71390.5	93266.7			435.5	8252	365096	186674	252327
436.5	5615	133863	69739	90685			436.5	7236	360103	183670	249515
437.5	5702	130379	68040.5	88160			437.5	6425	355245	180835	246653
438.5	5697	126895	66296	85699.9			438.5	5785	350504	178144	243753
439.5	5599	123418	64508.5	83310.6			439.5	5287	345863	175575	240824
440.5	5411	119956	62683.5	80995.5			440.5	4903	341304	173104	237871
441.5	5142	116514	60828	78751.9			441.5	4609	336810	170710	234902
442.5	4803	113099	58951	76576.8			442.5	4383	332366	168374	231919
443.5	4409	109718	57063.5	74464.7			443.5	4208	327957	166082	228925
444.5	3978	106375	55176.5	72405.6			444.5	4071	323571	163821	225921
445.5	3527	103076	53301.5	70391.8			445.5	3961	319195	161578	222904
446.5	3073	99826	51449.5	68414.7			446.5	3870	314818	159344	219873
447.5	2631	96630	49630.5	66467.3			447.5	3791	310432	157112	216828
448.5	2213	93491	47852	64543.3			448.5	3720	306028	154874	213764
449.5	1829	90414	46121.5	62639.1			449.5	3654	301602	152628	210681
450.5	1487	87402	44444.5	60751.1			450.5	3590	297149	150370	207578
451.5	1188	84458	42823	58880.8			451.5	3527	292668	148098	204454
452.5	935	81585	41260	57028.2			452.5	3464	288158	145811	201309
453.5	724	78784	39754	55196.8			453.5	3399	283621	143510	198147
454.5	554	76059	38306.5	53390.1			454.5	3333	279062	141198	194970
455.5	420	73409	36914.5	51611			455.5	3265	274485	138875	191782
456.5	316	70838	35577	49866.6			456.5	3195	269898	136546	188587
457.5	238	68344	34291	48158.2			457.5	3123	265310	134216	185394
458.5	180	65929	33054.5	46491.6			458.5	3048	260732	131890	182210
459.5	140	63592	31866	44867.3			459.5	2972	256174	129573	179041
460.5	112	61333	30722.5	43289.8			460.5	2893	251651	127272	175898
461.5	94	59153	29623.5	41761			461.5	2812	247174	124993	172790
462.5	83	57049	28566	40281			462.5	2730	242759	122744	169726
463.5	77	55020	27548.5	38850.6			463.5	2646	238419	120532	166717
464.5	76	53066	26571	37469.6			464.5	2561	234167	118364	163770
465.5	77	51184	25630.5	36138.1			465.5	2474	230018	116246	160898
466.5	80	49372	24726	34854.7			466.5	2387	225984	114186	158107
467.5	85	47629	23857	33618.7			467.5	2298	222077	112188	155407
468.5	92	45952	23022	32427.9			468.5	2209	218306	110258	152804
469.5	100	44338	22219	31281			469.5	2120	214680	108400	150303
470.5	109	42786	21447.5	30177.2			470.5	2030	211206	106618	147910
471.5	119	41291	20705	29113			471.5	1941	207889	104915	145627
472.5	131	39851	19991	28086.3			472.5	1852	204731	103292	143457
473.5	144	38464	19304	27096.3			473.5	1764	201732	101748	141399
474.5	159	37127	18643	26140.3			474.5	1677	198892	100284	139452
475.5	175	35836	18005.5	25216.1			475.5	1591	196205	98898	137613
476.5	193	34588	17390.5	24320.9			476.5	1506	193667	97586.5	135878
477.5	214	33381	16797.5	23452.6			477.5	1423	191269	96346	134241
478.5	237	32211	16224	22609			478.5	1341	189001	95171	132696
479.5	262	31076	15669	21788.8			479.5	1261	186854	94057.5	131234
480.5	291	29974	15132.5	20989.1			480.5	1184	184815	92999.5	129847
481.5	323	28901	14612	20207.7			481.5	1109	182870	91989.5	128524
482.5	358	27855	14106.5	19443.3			482.5	1036	181007	91021.5	127259
483.5	397	26834	13615.5	18693.8			483.5	966	179212	90089	126039
484.5	440	25836	13138	17957.7			484.5	898	177470	89184	124855
485.5	489	24859	12674	17232.2			485.5	833	175769	88301	123698
486.5	542	23900	12221	16516.6			486.5	771	174095	87433	122559
487.5	601	22960	11780.5	15810.2			487.5	712	172437	86574.5	121428
488.5	665	22036	11350.5	15111.6			488.5	655	170783	85719	120299
489.5	737	21127	10932	14417.9			489.5	602	169125	84863.5	119164
490.5	815	20233	10524	13730.6			490.5	552	167454	84003	118018
491.5	901	19353	10127	13047.5			491.5	504	165763	83133.5	116856
492.5	994	18486	9740	12368.7			492.5	460	164046	82253	115673
493.5	1097	17632	9364.5	11692			493.5	418	162301	81359.5	114469
494.5	1208	16792	9000	11019.6			494.5	379	160525	80452	113240
495.5	1329	15966	8647.5	10349.9			495.5	342	158717	79529.5	111988
496.5	1460	15154	8307	9683.12			496.5	309	156878	78593.5	110711
497.5	1601	14356	7978.5	9019.15			497.5	278	155010	77644	109412
498.5	1753	13574	7663.5	8358.71			498.5	249	153116	76682.5	108093
499.5	1916	12808	7362	7701.81			499.5	223	151200	75711.5	106757
500.5	2090	12060	7075	7049.85			500.5	199	149267	74733	105407
501.5	2276	11329	6802.5	6401.44			501.5	177	147322	73749.5	104047
502.5	2473	10617	6545	5758.68			502.5	157	145371	72764	102682
503.5	2681	9926	6303.5	5122.99			503.5	139	143420	71779.5	101315
504.5	2901	9256	6078.5	4493.66			504.5	122	141475	70798.5	99951.7
505.5	3132	8609	5870.5	3872.82			505.5	108	139542	69825	98594.7
506.5	3374	7984	5679	3259.76			506.5	95	137626	68860.5	97249.1
507.5	3625	7384	5504.5	2658.01			507.5	83	135732	67907.5	95918.3
508.5	3886	6810	5348	2067.58			508.5	73	133865	66969	94605.2
509.5	4155	6260	5207.5	1488.46			509.5	63	132029	66046	93314.1
510.5	4430	5738	5084	924.896			510.5	55	130225	65140	92044.1
511.5	4712	5242	4977	374.767			511.5	48	128457	64252.5	90798.9
512.5	4998	4773	4885.5	159.099			512.5	43	126725	63384	89577.7
513.5	5286	4331	4808.5	675.287			513.5	38	125029	62533.5	88382
514.5	5575	3917	4746	1172.38			514.5	33	123369	61701	87211.7
515.5	5863	3530	4696.5	1649.68			515.5	30	121742	60886	86063.4
516.5	6148	3170	4659	2105.76			516.5	28	120147	60087.5	84937
517.5	6428	2835	4631.5	2540.63			517.5	26	118581	59303.5	83831
518.5	6700	2527	4613.5	2950.76			518.5	25	117039	58532	82741.4
519.5	6962	2243	4602.5	3336.84			519.5	25	115518	57771.5	81665.9
520.5	7212	1983	4597.5	3697.46			520.5	26	114013	57019.5	80601
521.5	7447	1747	4597	4030.51			521.5	28	112519	56273.5	79543.1
522.5	7665	1532	4598.5	4336.69			522.5	30	111032	55531	78490.3
523.5	7865	1338	4601.5	4615.29			523.5	34	109546	54790	77436.7
524.5	8043	1164	4603.5	4864.19			524.5	39	108057	54048	76380.3
525.5	8198	1008	4603	5084.1			525.5	45	106561	53303	75318.2
526.5	8329	869	4599	5275.02			526.5	52	105053	52552.5	74246.9
527.5	8433	746	4589.5	5435.53			527.5	61	103530	51795.5	73163.6
528.5	8510	637	4573.5	5567.05			528.5	72	101990	51031	72066.9
529.5	8558	542	4550	5668.17			529.5	84	100429	50256.5	70954.6
530.5	8577	459	4518	5740.29			530.5	98	98846	49472	69825.4
531.5	8566	387	4476.5	5783.43			531.5	114	97239	48676.5	68677.7
532.5	8526	324	4425	5799.69			532.5	133	95609	47871	67511.7
533.5	8456	270	4363	5788.38			533.5	154	93955	47054.5	66327.3
534.5	8357	225	4291	5750.19			534.5	177	92277	46227	65124.5
535.5	8231	186	4208.5	5688.67			535.5	203	90578	45390.5	63904.8
536.5	8077	153	4115	5603.11			536.5	232	88857	44544.5	62667.3
537.5	7898	125	4011.5	5496.34			537.5	263	87118	43690.5	61415.8
538.5	7695	102	3898.5	5369.06			538.5	298	85363	42830.5	60150
539.5	7471	82	3776.5	5224.81			539.5	335	83594	41964.5	58873
540.5	7227	66	3646.5	5063.59			540.5	374	81813	41093.5	57586.1
541.5	6965	53	3509	4887.52			541.5	417	80024	40220.5	56290.6
542.5	6689	42	3365.5	4700.14			542.5	461	78229	39345	54990.3
543.5	6400	33	3216.5	4502.15			543.5	508	76432	38470	53686.4
544.5	6101	26	3063.5	4295.67			544.5	556	74634	37595	52381.1
545.5	5795	21	2908	4082.83			545.5	606	72839	36722.5	51076.4
546.5	5485	16	2750.5	3867.17			546.5	658	71050	35854	49774.7
547.5	5171	13	2592	3647.26			547.5	709	69268	34988.5	48478.5
548.5	4858	10	2434	3428.05			548.5	761	67496	34128.5	47188.8
549.5	4547	7	2277	3210.26			549.5	813	65736	33274.5	45907.5
550.5	4240	6	2123	2993.89			550.5	863	63989	32426	44636.8
551.5	3939	4	1971.5	2782.47			551.5	912	62258	31585	43378.2
552.5	3646	3	1824.5	2575.99			552.5	958	60544	30751	42133.7
553.5	3362	2	1682	2375.88			553.5	1002	58849	29925.5	40904
554.5	3089	2	1545.5	2182.84			554.5	1043	57172	29107.5	39689.2
555.5	2828	1	1414.5	1998.99			555.5	1079	55516	28297.5	38492.8
556.5	2579	0	1289.5	1823.63			556.5	1111	53882	27496.5	37314.7
557.5	2343	0	1171.5	1656.75			557.5	1138	52270	26704	36155.8
558.5	2121	0	1060.5	1499.77			558.5	1160	50681	25920.5	35016.6
559.5	1913	0	956.5	1352.7			559.5	1176	49116	25146	33898.7
560.5	1719	0	859.5	1215.52			560.5	1186	47576	24381	32802.7
561.5	1539	0	769.5	1088.24			561.5	1190	46061	23625.5	31728.6
562.5	1372	0	686	970.151			562.5	1189	44572	22880.5	30676.4
563.5	1219	0	609.5	861.963			563.5	1181	43110	22145.5	29648.3
564.5	1079	0	539.5	762.968			564.5	1167	41675	21421	28643.5
565.5	952	0	476	673.166			565.5	1147	40268	20707.5	27662.7
566.5	837	0	418.5	591.848			566.5	1123	38890	20006.5	26705.3
567.5	732	0	366	517.602			567.5	1093	37540	19316.5	25771.9
568.5	639	0	319.5	451.841			568.5	1058	36221	18639.5	24864
569.5	555	0	277.5	392.444			569.5	1020	34931	17975.5	23978.7
570.5	481	0	240.5	340.118			570.5	978	33673	17325.5	23118.9
571.5	415	0	207.5	293.449			571.5	933	32446	16689.5	22283.1
572.5	356	0	178	251.73			572.5	885	31250	16067.5	21471.3
573.5	305	0	152.5	215.668			573.5	836	30087	15461.5	20683.6
574.5	260	0	130	183.848			574.5	786	28957	14871.5	19919.9
575.5	221	0	110.5	156.271			575.5	735	27859	14297	19179.6
576.5	188	0	94	132.936			576.5	684	26795	13739.5	18463.3
577.5	158	0	79	111.723			577.5	633	25764	13198.5	17770.3
578.5	133	0	66.5	94.0452			578.5	583	24766	12674.5	17100
579.5	112	0	56	79.196			579.5	535	23803	12169	16453
580.5	93	0	46.5	65.7609			580.5	488	22872	11680	15827.9
581.5	77	0	38.5	54.4472			581.5	443	21976	11209.5	15226.1
582.5	64	0	32	45.2548			582.5	400	21112	10756	14645.6
583.5	53	0	26.5	37.4767			583.5	360	20282	10321	14087
584.5	44	0	22	31.1127			584.5	322	19484	9903	13549.6
585.5	36	0	18	25.4558			585.5	287	18719	9503	13033.4
586.5	29	0	14.5	20.5061			586.5	254	17985	9119.5	12537.7
587.5	24	0	12	16.9706			587.5	224	17283	8753.5	12062.5
588.5	19	0	9.5	13.435			588.5	196	16612	8404	11607.9
589.5	16	0	8	11.3137			589.5	172	15972	8072	11172.3
590.5	13	0	6.5	9.19239			590.5	149	15361	7755	10756.5
591.5	10	0	5	7.07107			591.5	129	14779	7454	10359.1
592.5	8	0	4	5.65685			592.5	111	14225	7168	9980.11
593.5	6	0	3	4.24264			593.5	95	13698	6896.5	9618.77
594.5	5	0	2.5	3.53553			594.5	81	13199	6640	9275.83
595.5	4	0	2	2.82843			595.5	69	12725	6397	8949.14
596.5	3	0	1.5	2.12132			596.5	58	12276	6167	8639.43
597.5	2	0	1	1.41421			597.5	49	11851	5950	8345.27
598.5	2	0	1	1.41421			598.5	41	11450	5745.5	8067.38
599.5	2	0	1	1.41421			599.5	34	11070	5552	7803.63
600.5	1	0	0.5	0.707107			600.5	28	10713	5370.5	7555.44
601.5	0	0	0	0			601.5	23	10376	5199.5	7320.68
602.5	0	0	0	0			602.5	19	10059	5039	7099.35
603.5	0	0	0	0			603.5	16	9761	4888.5	6890.76
604.5	0	0	0	0			604.5	13	9480	4746.5	6694.18
605.5	0	0	0	0			605.5	10	9217	4613.5	6510.33
606.5	0	0	0	0			606.5	8	8970	4489	6337.09
607.5	0	0	0	0			607.5	7	8739	4373	6174.46
608.5	0	0	0	0			608.5	5	8522	4263.5	6022.43
609.5	0	0	0	0			609.5	4	8319	4161.5	5879.59
610.5	0	0	0	0			610.5	3	8129	4066	5745.95
611.5	0	0	0	0			611.5	3	7950	3976.5	5619.38
612.5	0	0	0	0			612.5	2	7784	3893	5502.7
613.5	0	0	0	0			613.5	2	7627	3814.5	5391.69
614.5	0	0	0	0			614.5	1	7481	3741	5289.16
615.5	0	0	0	0			615.5	0	7343	3671.5	5192.29
616.5	0	0	0	0			616.5	0	7214	3607	5101.07
617.5	0	0	0	0			617.5	0	7093	3546.5	5015.51
618.5	0	0	0	0			618.5	0	6978	3489	4934.19
619.5	0	0	0	0			619.5	0	6869	3434.5	4857.12
620.5	0	0	0	0			620.5	0	6766	3383	4784.28
621.5	0	0	0	0			621.5	0	6668	3334	4714.99
622.5	0	0	0	0			622.5	0	6574	3287	4648.52
623.5	0	0	0	0			623.5	0	6484	3242	4584.88
624.5	0	0	0	0			624.5	0	6397	3198.5	4523.36
625.5	0	0	0	0			625.5	0	6313	3156.5	4463.97
626.5	0	0	0	0			626.5	0	6231	3115.5	4405.98
627.5	0	0	0	0			627.5	0	6151	3075.5	4349.41
628.5	0	0	0	0			628.5	0	6073	3036.5	4294.26
629.5	0	0	0	0			629.5	0	5996	2998	4239.81
630.5	0	0	0	0			630.5	0	5922	2961	4187.49
631.5	0	0	0	0			631.5	0	5849	2924.5	4135.87
632.5	0	0	0	0			632.5	0	5779	2889.5	4086.37
633.5	0	0	0	0			633.5	0	5713	2856.5	4039.7
634.5	0	0	0	0			634.5	0	5651	2825.5	3995.86
635.5	0	0	0	0			635.5	0	5597	2798.5	3957.68
636.5	0	0	0	0			636.5	0	5551	2775.5	3925.15
637.5	0	0	0	0			637.5	0	5517	2758.5	3901.11
638.5	0	0	0	0			638.5	0	5499	2749.5	3888.38
639.5	0	0	0	0			639.5	0	5502	2751	3890.5
640.5	0	0	0	0			640.5	0	5531	2765.5	3911.01
641.5	0	0	0	0			641.5	0	5593	2796.5	3954.85
642.5	0	0	0	0			642.5	0	5695	2847.5	4026.97
643.5	0	0	0	0			643.5	0	5846	2923	4133.75
644.5	0	0	0	0			644.5	0	6056	3028	4282.24
645.5	0	0	0	0			645.5	0	6334	3167	4478.81
646.5	0	0	0	0			646.5	0	6692	3346	4731.96
647.5	0	0	0	0			647.5	0	7141	3570.5	5049.45
648.5	0	0	0	0			648.5	0	7689	3844.5	5436.94
649.5	0	0	0	0			649.5	0	8347	4173.5	5902.22
650.5	0	0	0	0			650.5	0	9121	4560.5	6449.52
651.5	0	0	0	0			651.5	0	10016	5008	7082.38
652.5	0	0	0	0			652.5	0	11033	5516.5	7801.51
653.5	0	0	0	0			653.5	0	12167	6083.5	8603.37
654.5	0	0	0	0			654.5	0	13411	6705.5	9483.01
655.5	0	0	0	0			655.5	0	14749	7374.5	10429.1
656.5	0	0	0	0			656.5	0	16161	8080.5	11427.6
657.5	0	0	0	0			657.5	0	17621	8810.5	12459.9
658.5	0	0	0	0			658.5	0	19095	9547.5	13502.2
659.5	0	0	0	0			659.5	0	20546	10273	14528.2
660.5	0	0	0	0			660.5	0	21934	10967	15509.7
661.5	0	0	0	0			661.5	0	23214	11607	16414.8
662.5	0	0	0	0			662.5	0	24344	12172	17213.8
663.5	0	0	0	0			663.5	0	25282	12641	17877.1
664.5	0	0	0	0			664.5	0	25991	12995.5	18378.4
665.5	0	0	0	0			665.5	0	26440	13220	18695.9
666.5	0	0	0	0			666.5	0	26608	13304	18814.7
667.5	0	0	0	0			667.5	0	26481	13240.5	18724.9
668.5	0	0	0	0			668.5	0	26058	13029	18425.8
669.5	0	0	0	0			669.5	0	25348	12674	17923.7
670.5	0	0	0	0			670.5	0	24371	12185.5	17232.9
671.5	0	0	0	0			671.5	0	23157	11578.5	16374.5
672.5	0	0	0	0			672.5	0	21743	10871.5	15374.6
673.5	0	0	0	0			673.5	0	20172	10086	14263.8
674.5	0	0	0	0			674.5	0	18492	9246	13075.8
675.5	0	0	0	0			675.5	0	16749	8374.5	11843.3
676.5	0	0	0	0			676.5	0	14991	7495.5	10600.2
677.5	0	0	0	0			677.5	0	13261	6630.5	9376.94
678.5	0	0	0	0			678.5	0	11596	5798	8199.61
679.5	0	0	0	0			679.5	0	10026	5013	7089.45
680.5	0	0	0	0			680.5	0	8577	4288.5	6064.85
681.5	0	0	0	0			681.5	0	7264	3632	5136.42
682.5	0	0	0	0			682.5	0	6097	3048.5	4311.23
683.5	0	0	0	0			683.5	0	5078	2539	3590.69
684.5	1	0	0.5	0.707107			684.5	0	4205	2102.5	2973.38
685.5	2	0	1	1.41421			685.5	0	3469	1734.5	2452.95
686.5	2	0	1	1.41421			686.5	0	2861	1430.5	2023.03
687.5	3	0	1.5	2.12132			687.5	0	2368	1184	1674.43
688.5	4	0	2	2.82843			688.5	0	1977	988.5	1397.95
689.5	5	0	2.5	3.53553			689.5	0	1672	836	1182.28
690.5	7	0	3.5	4.94975			690.5	0	1440	720	1018.23
691.5	10	0	5	7.07107			691.5	0	1270	635	898.026
692.5	13	0	6.5	9.19239			692.5	0	1150	575	813.173
693.5	17	0	8.5	12.0208			693.5	0	1069	534.5	755.897
694.5	22	0	11	15.5563			694.5	0	1021	510.5	721.956
695.5	29	0	14.5	20.5061			695.5	0	998	499	705.693
696.5	37	0	18.5	26.163			696.5	0	995	497.5	703.571
697.5	48	0	24	33.9411			697.5	0	1008	504	712.764
698.5	61	0	30.5	43.1335			698.5	0	1034	517	731.148
699.5	77	0	38.5	54.4472			699.5	0	1070	535	756.604
700.5	97	0	48.5	68.5894			700.5	0	1116	558	789.131
701.5	121	0	60.5	85.5599			701.5	0	1170	585	827.315
702.5	150	0	75	106.066			702.5	0	1232	616	871.156
703.5	186	0	93	131.522			703.5	0	1302	651	920.653
704.5	228	0	114	161.22			704.5	0	1381	690.5	976.514
705.5	278	0	139	196.576			705.5	0	1468	734	1038.03
706.5	337	0	168.5	238.295			706.5	0	1565	782.5	1106.62
707.5	406	0	203	287.085			707.5	0	1672	836	1182.28
708.5	486	0	243	343.654			708.5	0	1791	895.5	1266.43
709.5	577	0	288.5	408.001			709.5	0	1923	961.5	1359.77
710.5	682	0	341	482.247			710.5	0	2068	1034	1462.3
711.5	801	0	400.5	566.393			711.5	0	2229	1114.5	1576.14
712.5	934	0	467	660.438			712.5	0	2407	1203.5	1702.01
713.5	1084	0	542	766.504			713.5	0	2603	1301.5	1840.6
714.5	1248	0	624	882.469			714.5	0	2819	1409.5	1993.33
715.5	1430	0	715	1011.16			715.5	0	3055	1527.5	2160.21
716.5	1627	0	813.5	1150.46			716.5	0	3314	1657	2343.35
717.5	1840	0	920	1301.08			717.5	0	3595	1797.5	2542.05
718.5	2067	0	1033.5	1461.59			718.5	0	3901	1950.5	2758.42
719.5	2309	0	1154.5	1632.71			719.5	0	4230	2115	2991.06
720.5	2563	0	1281.5	1812.31			720.5	0	4584	2292	3241.38
721.5	2827	0	1413.5	1998.99			721.5	0	4961	2480.5	3507.96
722.5	3100	0	1550	2192.03			722.5	0	5361	2680.5	3790.8
723.5	3377	0	1688.5	2387.9			723.5	0	5782	2891	4088.49
724.5	3657	0	1828.5	2585.89			724.5	0	6221	3110.5	4398.91
725.5	3936	0	1968	2783.17			725.5	0	6677	3338.5	4721.35
726.5	4211	0	2105.5	2977.63			726.5	0	7144	3572	5051.57
727.5	4477	0	2238.5	3165.72			727.5	0	7618	3809	5386.74
728.5	4731	0	2365.5	3345.32			728.5	0	8095	4047.5	5724.03
729.5	4968	0	2484	3512.91			729.5	1	8569	4285	6058.49
730.5	5186	0	2593	3667.06			730.5	1	9033	4517	6386.59
731.5	5381	0	2690.5	3804.94			731.5	1	9481	4741	6703.37
732.5	5550	0	2775	3924.44			732.5	2	9907	4954.5	7003.89
733.5	5689	0	2844.5	4022.73			733.5	2	10303	5152.5	7283.91
734.5	5797	0	2898.5	4099.1			734.5	2	10663	5332.5	7538.47
735.5	5871	0	2935.5	4151.42			735.5	3	10981	5492	7762.62
736.5	5911	0	2955.5	4179.71			736.5	3	11250	5626.5	7952.83
737.5	5915	0	2957.5	4182.54			737.5	4	11466	5735	8104.86
738.5	5885	0	2942.5	4161.32			738.5	5	11624	5814.5	8215.87
739.5	5819	0	2909.5	4114.65			739.5	5	11721	5863	8284.46
740.5	5720	0	2860	4044.65			740.5	6	11756	5881	8308.5
741.5	5590	0	2795	3952.73			741.5	7	11727	5867	8287.29
742.5	5430	0	2715	3839.59			742.5	8	11635	5821.5	8221.53
743.5	5244	0	2622	3708.07			743.5	10	11481	5745.5	8111.22
744.5	5034	0	2517	3559.58			744.5	11	11269	5640	7960.61
745.5	4805	0	2402.5	3397.65			745.5	13	11003	5508	7771.1
746.5	4559	0	2279.5	3223.7			746.5	15	10688	5351.5	7546.95
747.5	4300	0	2150	3040.56			747.5	17	10329	5173	7291.69
748.5	4033	0	2016.5	2851.76			748.5	19	9933	4976	7010.26
749.5	3760	0	1880	2658.72			749.5	22	9507	4764.5	6706.91
750.5	3485	0	1742.5	2464.27			750.5	25	9058	4541.5	6387.3
751.5	3212	0	1606	2271.23			751.5	29	8592	4310.5	6054.96
752.5	2943	0	1471.5	2081.02			752.5	33	8117	4075	5716.25
753.5	2681	0	1340.5	1895.75			753.5	37	7639	3838	5375.43
754.5	2428	0	1214	1716.86			754.5	42	7163	3602.5	5035.31
755.5	2187	0	1093.5	1546.44			755.5	47	6696	3371.5	4701.55
756.5	1958	0	979	1384.52			756.5	53	6240	3146.5	4374.87
757.5	1744	0	872	1233.19			757.5	60	5801	2930.5	4059.5
758.5	1544	0	772	1091.77			758.5	67	5380	2723.5	3756.86
759.5	1359	0	679.5	960.958			759.5	76	4980	2528	3467.65
760.5	1189	0	594.5	840.75			760.5	84	4602	2343	3194.71
761.5	1035	0	517.5	731.856			761.5	94	4248	2171	2937.32
762.5	896	0	448	633.568			762.5	105	3917	2011	2695.49
763.5	771	0	385.5	545.179			763.5	116	3608	1862	2469.22
764.5	660	0	330	466.69			764.5	129	3322	1725.5	2257.79
765.5	562	0	281	397.394			765.5	142	3057	1599.5	2061.22
766.5	475	0	237.5	335.876			766.5	157	2812	1484.5	1877.37
767.5	400	0	200	282.843			767.5	173	2586	1379.5	1706.25
768.5	335	0	167.5	236.881			768.5	190	2378	1284	1547.15
769.5	279	0	139.5	197.283			769.5	208	2185	1196.5	1397.95
770.5	231	0	115.5	163.342			770.5	228	2007	1117.5	1257.94
771.5	190	0	95	134.35			771.5	248	1842	1045	1127.13
772.5	155	0	77.5	109.602			772.5	271	1689	980	1002.68
773.5	127	0	63.5	89.8026			773.5	294	1548	921	886.712
774.5	103	0	51.5	72.832			774.5	319	1417	868	776.403
775.5	83	0	41.5	58.6899			775.5	345	1295	820	671.751
776.5	66	0	33	46.669			776.5	372	1182	777	572.756
777.5	53	0	26.5	37.4767			777.5	401	1077	739	478.004
778.5	42	0	21	29.6985			778.5	431	979	705	387.495
779.5	33	0	16.5	23.3345			779.5	462	888	675	301.227
780.5	26	0	13	18.3848			780.5	495	804	649.5	218.496
781.5	20	0	10	14.1421			781.5	528	726	627	140.007
782.5	16	0	8	11.3137			782.5	563	654	608.5	64.3467
783.5	12	0	6	8.48528			783.5	599	588	593.5	7.77817
784.5	9	0	4.5	6.36396			784.5	635	526	580.5	77.0746
785.5	7	0	3.5	4.94975			785.5	672	470	571	142.836
786.5	5	0	2.5	3.53553			786.5	710	419	564.5	205.768
787.5	4	0	2	2.82843			787.5	749	372	560.5	266.579
788.5	3	0	1.5	2.12132			788.5	788	329	558.5	324.562
789.5	2	0	1	1.41421			789.5	827	290	558.5	379.716
790.5	2	0	1	1.41421			790.5	866	255	560.5	432.042
791.5	1	0	0.5	0.707107			791.5	905	224	564.5	481.54
792.5	0	0	0	0			792.5	944	196	570	528.916
793.5	0	0	0	0			793.5	982	170	576	574.171
794.5	0	0	0	0			794.5	1020	148	584	616.597
795.5	0	0	0	0			795.5	1057	128	592.5	656.902
796.5	0	0	0	0			796.5	1093	110	601.5	695.086
797.5	0	0	0	0			797.5	1128	95	611.5	730.441
798.5	0	0	0	0			798.5	1162	81	621.5	764.382
799.5	0	0	0	0			799.5	1194	69	631.5	795.495
800.5	0	0	0	0			800.5	1224	59	641.5	823.779
801.5	0	0	0	0			801.5	1252	50	651	849.942
802.5	0	0	0	0			802.5	1279	42	660.5	874.691
803.5	0	0	0	0			803.5	1303	35	669	896.611
804.5	0	0	0	0			804.5	1325	30	677.5	915.703
805.5	0	0	0	0			805.5	1344	25	684.5	932.674
806.5	0	0	0	0			806.5	1361	21	691	947.523
807.5	0	0	0	0			807.5	1375	17	696	960.251
808.5	0	0	0	0			808.5	1386	14	700	970.151
809.5	0	0	0	0			809.5	1395	12	703.5	977.929
810.5	0	0	0	0			810.5	1400	10	705	982.878
811.5	0	0	0	0			811.5	1403	8	705.5	986.414
812.5	0	0	0	0			812.5	1403	6	704.5	987.828
813.5	0	0	0	0			813.5	1400	5	702.5	986.414
814.5	0	0	0	0			814.5	1394	4	699	982.878
815.5	0	0	0	0			815.5	1385	3	694	977.222
816.5	0	0	0	0			816.5	1374	3	688.5	969.443
817.5	0	0	0	0			817.5	1360	2	681	960.251
818.5	0	0	0	0			818.5	1343	2	672.5	948.23
819.5	0	0	0	0			819.5	1324	1	662.5	935.502
820.5	0	0	0	0			820.5	1302	1	651.5	919.946
821.5	0	0	0	0			821.5	1278	0	639	903.682
822.5	0	0	0	0			822.5	1252	0	626	885.298
823.5	0	0	0	0			823.5	1224	0	612	865.499
824.5	0	0	0	0			824.5	1194	0	597	844.285
825.5	0	0	0	0			825.5	1163	0	581.5	822.365
826.5	0	0	0	0			826.5	1130	0	565	799.031
827.5	0	0	0	0			827.5	1096	0	548	774.989
828.5	0	0	0	0			828.5	1061	0	530.5	750.24
829.5	0	0	0	0			829.5	1025	0	512.5	724.784
830.5	0	0	0	0			830.5	988	0	494	698.621
831.5	0	0	0	0			831.5	950	0	475	671.751
832.5	0	0	0	0			832.5	913	0	456.5	645.588
833.5	0	0	0	0			833.5	875	0	437.5	618.718
834.5	0	0	0	0			834.5	836	0	418	591.141
835.5	0	0	0	0			835.5	798	0	399	564.271
836.5	0	0	0	0			836.5	761	0	380.5	538.108
837.5	0	0	0	0			837.5	723	0	361.5	511.238
838.5	0	0	0	0			838.5	686	0	343	485.075
839.5	0	0	0	0			839.5	650	0	325	459.619
840.5	0	0	0	0			840.5	614	0	307	434.164
841.5	0	0	0	0			841.5	580	0	290	410.122
842.5	0	0	0	0			842.5	546	0	273	386.08
843.5	0	0	0	0			843.5	513	0	256.5	362.746
844.5	0	0	0	0			844.5	481	0	240.5	340.118
845.5	0	0	0	0			845.5	450	0	225	318.198
846.5	0	0	0	0			846.5	421	0	210.5	297.692
847.5	0	0	0	0			847.5	392	0	196	277.186
848.5	0	0	0	0			848.5	365	0	182.5	258.094
849.5	0	0	0	0			849.5	339	0	169.5	239.709
850.5	0	0	0	0			850.5	315	0	157.5	222.739
851.5	0	0	0	0			851.5	291	0	145.5	205.768
852.5	0	0	0	0			852.5	269	0	134.5	190.212
853.5	0	0	0	0			853.5	248	0	124	175.362
854.5	0	0	0	0			854.5	228	0	114	161.22
855.5	0	0	0	0			855.5	210	0	105	148.492
856.5	0	0	0	0			856.5	192	0	96	135.765
857.5	0	0	0	0			857.5	176	0	88	124.451
858.5	0	0	0	0			858.5	161	0	80.5	113.844
859.5	0	0	0	0			859.5	146	0	73	103.238
860.5	0	0	0	0			860.5	133	0	66.5	94.0452
861.5	0	0	0	0			861.5	121	0	60.5	85.5599
862.5	0	0	0	0			862.5	110	0	55	77.7817
863.5	0	0	0	0			863.5	99	0	49.5	70.0036
864.5	0	0	0	0			864.5	90	0	45	63.6396
865.5	0	0	0	0			865.5	81	0	40.5	57.2756
866.5	0	0	0	0			866.5	73	0	36.5	51.6188
867.5	0	0	0	0			867.5	65	0	32.5	45.9619
868.5	0	0	0	0			868.5	59	0	29.5	41.7193
869.5	0	0	0	0			869.5	52	0	26	36.7696
870.5	0	0	0	0			870.5	47	0	23.5	33.234
871.5	0	0	0	0			871.5	42	0	21	29.6985
872.5	0	0	0	0			872.5	37	0	18.5	26.163
873.5	0	0	0	0			873.5	33	0	16.5	23.3345
874.5	0	0	0	0			874.5	29	0	14.5	20.5061
875.5	0	0	0	0			875.5	26	0	13	18.3848
876.5	0	0	0	0			876.5	23	0	11.5	16.2635
877.5	0	0	0	0			877.5	20	0	10	14.1421
878.5	0	0	0	0			878.5	18	0	9	12.7279
879.5	0	0	0	0			879.5	16	0	8	11.3137
880.5	0	0	0	0			880.5	14	0	7	9.89949
881.5	0	0	0	0			881.5	12	0	6	8.48528
882.5	0	0	0	0			882.5	11	0	5.5	7.77817
883.5	0	0	0	0			883.5	9	0	4.5	6.36396
884.5	0	0	0	0			884.5	8	0	4	5.65685
885.5	0	0	0	0			885.5	7	0	3.5	4.94975
886.5	0	0	0	0			886.5	6	0	3	4.24264
887.5	0	0	0	0			887.5	5	0	2.5	3.53553
888.5	0	0	0	0			888.5	5	0	2.5	3.53553
889.5	0	0	0	0			889.5	4	0	2	2.82843
890.5	0	0	0	0			890.5	3	0	1.5	2.12132
891.5	0	0	0	0			891.5	3	0	1.5	2.12132
892.5	0	0	0	0			892.5	3	0	1.5	2.12132
893.5	0	0	0	0			893.5	2	0	1	1.41421
894.5	0	0	0	0			894.5	2	0	1	1.41421
895.5	0	0	0	0			895.5	2	0	1	1.41421
896.5	0	0	0	0			896.5	1	0	0.5	0.707107
897.5	0	0	0	0			897.5	1	0	0.5	0.707107
898.5	0	0	0	0			898.5	0	0	0	0
899.5	0	0	0	0			899.5	0	0	0	0
900.5	0	0	0	0			900.5	0	0	0	0
901.5	0	0	0	0			901.5	0	0	0	0
902.5	0	0	0	0			902.5	0	0	0	0
903.5	0	0	0	0			903.5	0	0	0	0
904.5	0	0	0	0			904.5	0	0	0	0
905.5	0	0	0	0			905.5	0	0	0	0
906.5	0	0	0	0			906.5	0	0	0	0
907.5	0	0	0	0			907.5	0	0	0	0
908.5	0	0	0	0			908.5	0	0	0	0
909.5	0	0	0	0			909.5	0	0	0	0
910.5	0	0	0	0			910.5	0	0	0	0
911.5	0	0	0	0			911.5	0	0	0	0
912.5	0	0	0	0			912.5	0	0	0	0
913.5	0	0	0	0			913.5	0	0	0	0
914.5	0	0	0	0			914.5	0	0	0	0
915.5	0	0	0	0			915.5	0	0	0	0
916.5	0	0	0	0			916.5	0	0	0	0
917.5	0	0	0	0			917.5	0	0	0	0
918.5	0	0	0	0			918.5	0	0	0	0
919.5	0	0	0	0			919.5	0	0	0	0
920.5	0	0	0	0			920.5	0	0	0	0
921.5	0	0	0	0			921.5	0	0	0	0
922.5	0	0	0	0			922.5	0	0	0	0
923.5	0	0	0	0			923.5	0	0	0	0
924.5	0	0	0	0			924.5	0	0	0	0
925.5	0	0	0	0			925.5	0	0	0	0
926.5	0	0	0	0			926.5	0	0	0	0
927.5	0	0	0	0			927.5	0	0	0	0
928.5	0	0	0	0			928.5	0	0	0	0
929.5	0	0	0	0			929.5	0	0	0	0
930.5	0	0	0	0			930.5	0	0	0	0
931.5	0	0	0	0			931.5	0	0	0	0
932.5	0	0	0	0			932.5	0	0	0	0
933.5	0	0	0	0			933.5	0	0	0	0
934.5	0	0	0	0			934.5	0	0	0	0
935.5	0	0	0	0			935.5	0	0	0	0
936.5	0	0	0	0			936.5	0	0	0	0
937.5	0	0	0	0			937.5	0	0	0	0
938.5	0	0	0	0			938.5	0	0	0	0
939.5	0	0	0	0			939.5	0	0	0	0
940.5	0	0	0	0			940.5	0	0	0	0
941.5	0	0	0	0			941.5	0	0	0	0
942.5	0	0	0	0			942.5	0	0	0	0
943.5	0	0	0	0			943.5	0	0	0	0
944.5	0	0	0	0			944.5	0	0	0	0
945.5	0	0	0	0			945.5	0	0	0	0
946.5	0	0	0	0			946.5	0	0	0	0
947.5	0	0	0	0			947.5	0	0	0	0
948.5	0	0	0	0			948.5	0	0	0	0
949.5	0	0	0	0			949.5	0	0	0	0
950.5	0	0	0	0			950.5	0	0	0	0
951.5	0	0	0	0			951.5	0	0	0	0
952.5	0	0	0	0			952.5	0	0	0	0
953.5	0	0	0	0			953.5	0	0	0	0
954.5	0	0	0	0			954.5	0	0	0	0
955.5	0	0	0	0			955.5	0	0	0	0
956.5	0	0	0	0			956.5	0	0	0	0
957.5	0	0	0	0			957.5	0	0	0	0
958.5	0	0	0	0			958.5	0	0	0	0
959.5	0	0	0	0			959.5	0	0	0	0
960.5	0	0	0	0			960.5	0	0	0	0
961.5	0	0	0	0			961.5	0	0	0	0
962.5	0	0	0	0			962.5	0	0	0	0
963.5	0	0	0	0			963.5	0	0	0	0
964.5	0	0	0	0			964.5	0	0	0	0
965.5	0	0	0	0			965.5	0	0	0	0
966.5	0	0	0	0			966.5	0	0	0	0
967.5	0	0	0	0			967.5	0	0	0	0
968.5	0	0	0	0			968.5	0	0	0	0
969.5	0	0	0	0			969.5	0	0	0	0
970.5	0	0	0	0			970.5	0	0	0	0
971.5	0	0	0	0			971.5	0	0	0	0
972.5	0	0	0	0			972.5	0	0	0	0
973.5	0	0	0	0			973.5	0	0	0	0
974.5	0	0	0	0			974.5	0	0	0	0
975.5	0	0	0	0			975.5	0	0	0	0
976.5	0	0	0	0			976.5	0	0	0	0
977.5	0	0	0	0			977.5	0	0	0	0
978.5	0	0	0	0			978.5	0	0	0	0
979.5	0	0	0	0			979.5	0	0	0	0
980.5	0	0	0	0			980.5	0	0	0	0
981.5	0	0	0	0			981.5	0	0	0	0
982.5	0	0	0	0			982.5	0	0	0	0
983.5	0	0	0	0			983.5	0	0	0	0
984.5	0	0	0	0			984.5	0	0	0	0
985.5	0	0	0	0			985.5	0	0	0	0
986.5	0	0	0	0			986.5	0	0	0	0
987.5	0	0	0	0			987.5	0	0	0	0
988.5	0	0	0	0			988.5	0	0	0	0
989.5	0	0	0	0			989.5	0	0	0	0
990.5	0	0	0	0			990.5	0	0	0	0
991.5	0	0	0	0			991.5	0	0	0	0
992.5	0	0	0	0			992.5	0	0	0	0
993.5	0	0	0	0			993.5	0	0	0	0
994.5	0	0	0	0			994.5	0	0	0	0
995.5	0	0	0	0			995.5	0	0	0	0
996.5	0	0	0	0			996.5	0	0	0	0
997.5	0	0	0	0			997.5	0	0	0	0
998.5	0	0	0	0			998.5	0	0	0	0
999.5	0	0	0	0			999.5	0	0	0	0

[truncated: 36 more sheets: Figure 2f, Figure 2g, Figure 2h, Figure 2i, Figure 3a, Figure 3b, Figure 3c, Figure 3e, Figure 3f, Figure 4a, Figure 4b, Figure 4c, Figure 4d, Figure 4f, Figure 4g, Figure 5c, Figure 5d, Figure 5e, Figure 5f, Figure 6a …]
